# Supplementary material for: What can we infer about mutation calling by using time‐series mutation accumulation data and a Bayesian Mutation Finder?
Source: Ecol Evol. 2024 Nov 10;14(11):e70339. doi: 10.1002/ece3.70339 (PMC11550904; doi:10.1002/ece3.70339)
Supplement: Supplementary file 7 — Table S1 [file ECE3-14-e70339-s008.xlsx]

## Sheet: Sheet1
Supplementay Information for:
What can we infer about mutation calling by using time-series mutation accumulation data and a Bayesian Mutation Finder?
Takahiro Maruki, April Ozere, Jack Freeman, and Melania E. Cristescu
Table S1 Analyzed mutation accumulation lines.
The generation when a mutation accumulation line was sampled for sequencing is shown at each time point.
The mean, minimum, and maximum of the generations at each time point are also shown.
Line	Time point 1	Time point 2	Time point 3
C001	88	174	204
C002	85	165	195
C003	80	158	188
C006	78	162	192
C007	83	165	191
C008	80	153	184
C012	86	155	182
C018	79	157	187
C024	73	152	183
C027	76	130	161
C034	80	155	186
C035	88	172	203
C038	84	168	192
C039	85	160	190
Mean	81.7857	159	188.429
Minimum	73	130	161
Maximum	88	174	204
