# Supplementary material for: What can we infer about mutation calling by using time‐series mutation accumulation data and a Bayesian Mutation Finder?
Source: Ecol Evol. 2024 Nov 10;14(11):e70339. doi: 10.1002/ece3.70339 (PMC11550904; doi:10.1002/ece3.70339)
Supplement: Supplementary file 8 — Table S2 [file ECE3-14-e70339-s011.xlsx]

## Sheet: Sheet1
Supplementay Information for:
What can we infer about mutation calling by using time-series mutation accumulation data and a Bayesian Mutation Finder?
Takahiro Maruki, April Ozere, Jack Freeman, and Melania E. Cristescu
Table S2 Literature survey of parameter cut-off values used for hard filtering in published studies using GATK.
Paper	QD	QUAL	SOR	FS	MQ	MQ Rank Sum	Read Pos Rank Sum	Organism	Coverage	Additional filtering	Comments
Assaf et al. 2017	2	NA	NA	60	40	-12.5	-8	Drosophila melanogaster	20-25x	Yes	De novo mutation analysis of fruit fly.
Balik-Meisner et al. 2018	2	NA	3	60	35	-12.5	-8	Danio rerio	4x	Yes	Mutation analysis of zebrafish. Bowtie 2 instead of BWA was used as sequence aligner. This was the reason for the change of the MQ cutoff from the GATK general recommendation (40 to 35).
Becker et al. 2022	2	NA	NA	60	40	-12.5	-8	Daphnia pulex	NA	Yes	Mutation analysis of Daphnia.
Bergeron et al. 2021	2	NA	3	20	40	(-2, 4)	(-3, 3)	Macaca mulatta	76x	Yes	De novo mutation analysis of rhesus macaque. Significant additional filtering.
Bergeron et al. 2022	2	NA	3	60	40	-12.5	-8	Macaca mulatta	40x and 70x	Yes	De novo mutation analysis. Identical mutation data was shared with different research groups to determine the optimal filtering pipelines.
Bergeron et al. 2022	2	NA	3	20	40	(-2, 4)	(-3, 3)	Macaca mulatta	40x and 70x	Yes	De novo mutation analysis. Identical mutation data was shared with different research groups to determine the optimal filtering pipelines.
Bergeron et al. 2022	NA	NA	NA	30	NA	(-10, 10)	(-2.5, 2.5)	Macaca mulatta	40x and 70x	Yes	De novo mutation analysis. Identical mutation data was shared with different research groups to determine the optimal filtering pipelines.
Bull et al. 2019	2	50	NA	60	40	-12.5	-8	Daphnia pulex	12x	Yes	Mutation analysis of Daphnia pulex. Significant additional filtering due to complexities associated with Daphnia mutation data.
Burda and Konczal. 2023	2	NA	3	60	40	-12.5	-8	Poecilia reticulata	47x	Yes	De novo mutation analysis of guppy fish.
Chain et al. 2019	2	50	NA	60	40	-12.5	-8	Daphnia pulex	13x and 26x	Yes	De novo mutation analysis of Daphnia pulex. Significant additional filtering due to complexities associated with sequencing of Daphnia.
Flynn et al. 2017	2	30	NA	60	20	-12.5	-8	Daphnia pulex	13x and 14x, 19x and 20x*	Yes	De novo mutation analysis of Daphnia pulex. Significant additional filtering. *MA population average coverage: 13x, non-MA population average coverage: 14x, two lines were resequenced to a depth of 19x and 20x, respectively to obtain data at higher coverage.
Koch et al. 2019	2	NA	NA	60	40	-12.5	15	Canis lupus	20-27x	Yes	De novo mutation analysis of a wolf pedigree. Coverage varied from 20-27x average depth per individual.
Kurta et al. 2023	2	30	5	60	40	-12.5	-8	Salvelinus alpinus	19x	Yes	Mutation analysis of sperm of arctic charr.
Latorre et al. 2020	5	5000	NA	NA	20	(-2, 2)	( -2, 2)	Magnaporthe oryzae	NA*	Yes	De novo mutation analysis of rice blast fungus. Relatively stringent GATK hard filtering. *Mutation data was compiled from previously-published studies with varying depths of coverage.
Lefouili and Nam. 2022	2	NA	NA	60	40	-12.5	-8	Drosophila melanogaster	5x and 40x	No	Evaluated the performance of hard filtering versus VQSR, and another variant calling pipeline.
Malo et al. 2021	2	100	4	60	40	-12.5	-8	Exophiala dermatitidis	NA	Yes	Examined genetic and transcriptomic changes in irradiated fungi.
Thomas et al. 2018	2	NA	NA	60	40	-12.5	-8	Aotus nancymaae	37x	Yes	De novo mutation analysis of owl monkey. Significant additional filtering to GATK hard filtering.
Van der Auwera et al. 2013*	2	NA	NA	60	40	-12.5	-8	NA*	NA	Yes	*This paper details the generally recommended hard filtering cutoffs from the Broad Institute.
Wu et al. 2020	2	100*	3	60	40	-12.5	-8	Papio anubis and Homo sapiens.	24x and 45x	Yes	De novo mutation analysis involving pedigrees of human and baboon. Significant incorporation of additional filters. *The QUAL cutoff was employed in the filtering of de novo mutations, but not used in the filtering of the initial set of mutations.
