# Supplementary material for: What can we infer about mutation calling by using time‐series mutation accumulation data and a Bayesian Mutation Finder?
Source: Ecol Evol. 2024 Nov 10;14(11):e70339. doi: 10.1002/ece3.70339 (PMC11550904; doi:10.1002/ece3.70339)
Supplement: Supplementary file 10 — Table S4 [file ECE3-14-e70339-s016.xlsx]

## Sheet: Sheet1
Supplementay Information for:
What can we infer about mutation calling by using time-series mutation accumulation data and a Bayesian Mutation Finder?
Takahiro Maruki, April Ozere, Jack Freeman, and Melania E. Cristescu
Table S4 Counts of candidate mutations shared across MA lines and time points.
The diagonal shows the count of candidate mutations in an MA line at a time point (TP).
	C001, TP1	C001, TP2	C001, TP3	C002, TP1	C002, TP2	C002, TP3	C003, TP1	C003, TP2	C003, TP3	C006, TP1	C006, TP2	C006, TP3	C007, TP1	C007, TP2	C007, TP3	C008, TP1	C008, TP2	C008, TP3	C012, TP1	C012, TP2	C012, TP3	C018, TP1	C018, TP2	C018, TP3	C024, TP1	C024, TP2	C024, TP3	C027, TP1	C027, TP2	C027, TP3	C034, TP1	C034, TP2	C034, TP3	C035, TP1	C035, TP2	C035, TP3	C038, TP1	C038, TP2	C038, TP3	C039, TP1	C039, TP2	C039, TP3
C001, TP1	9	0	1	0	0	0	0	0	0	0	0	0	0	0	0	0	0	0	0	0	0	0	0	0	0	0	0	0	0	0	0	0	0	0	0	0	0	0	0	0	0	0	C001, TP1
C001, TP2		37	6	0	0	0	0	0	0	0	0	0	0	0	0	0	0	0	0	0	0	0	0	0	0	0	0	0	0	0	0	0	0	0	0	0	0	0	0	0	0	0	C001, TP2
C001, TP3			22	0	0	0	0	0	0	0	0	0	0	0	0	0	0	0	0	0	0	0	0	0	0	0	0	0	0	0	0	0	0	0	0	0	0	0	0	0	0	0	C001, TP3
C002, TP1				31	2	1	0	0	0	0	0	0	0	0	0	0	0	0	0	0	0	0	0	0	0	0	0	0	0	0	0	0	0	0	0	0	0	0	0	0	0	0	C002, TP1
C002, TP2					43	6	0	0	0	0	0	0	0	0	0	0	0	0	0	0	0	0	0	0	0	0	0	0	0	0	0	0	0	0	0	0	0	0	0	0	0	0	C002, TP2
C002, TP3						24	0	0	0	0	0	0	0	0	0	0	0	0	0	0	0	0	0	0	0	0	0	0	0	0	0	0	0	0	0	0	0	0	0	0	0	0	C002, TP3
C003, TP1							12	3	3	0	0	0	0	0	0	0	0	0	0	0	0	0	0	0	0	0	0	0	0	0	0	0	0	0	0	0	0	0	0	0	0	0	C003, TP1
C003, TP2								44	5	0	0	0	0	0	0	0	0	0	0	0	0	0	0	0	0	0	0	0	0	0	0	0	0	0	0	0	0	0	0	0	0	0	C003, TP2
C003, TP3									21	0	0	0	0	0	0	0	0	0	0	0	0	0	0	0	0	0	0	0	0	0	0	0	0	0	0	0	0	0	0	0	0	0	C003, TP3
C006, TP1										9	2	2	0	0	0	0	0	0	0	0	0	0	0	0	0	0	0	0	0	0	0	0	0	0	0	0	0	0	0	0	0	0	C006, TP1
C006, TP2											62	4	0	0	0	0	0	0	0	0	0	0	0	0	0	0	0	0	0	0	0	0	0	0	0	0	0	0	0	0	0	0	C006, TP2
C006, TP3												16	0	0	0	0	0	0	0	0	0	0	0	0	0	0	0	0	0	0	0	0	0	0	0	0	0	0	0	0	0	0	C006, TP3
C007, TP1													12	5	1	0	0	0	0	0	0	0	0	0	0	0	0	0	0	0	0	0	0	0	0	0	0	0	0	0	0	0	C007, TP1
C007, TP2														31	3	0	0	0	0	0	0	0	0	0	0	0	0	0	0	0	0	0	0	0	0	0	0	0	0	0	0	0	C007, TP2
C007, TP3															21	0	0	0	0	0	0	0	0	0	0	0	0	0	0	0	0	0	0	0	0	0	0	0	0	0	0	0	C007, TP3
C008, TP1																9	4	1	0	0	0	0	0	0	0	0	0	0	0	0	0	0	0	0	0	0	0	0	0	0	0	0	C008, TP1
C008, TP2																	31	4	0	0	0	0	0	0	0	0	0	0	0	0	0	0	0	0	0	0	0	0	0	0	0	0	C008, TP2
C008, TP3																		15	0	0	0	0	0	0	0	0	0	0	0	0	0	0	0	0	0	0	0	0	0	0	0	0	C008, TP3
C012, TP1																			11	3	1	0	0	0	0	0	0	0	0	0	0	0	0	0	0	0	0	0	0	0	0	0	C012, TP1
C012, TP2																				33	7	0	0	0	0	0	0	0	0	0	0	0	0	0	0	0	0	0	0	0	0	0	C012, TP2
C012, TP3																					32	0	0	0	0	0	0	0	0	0	0	0	0	0	0	0	0	0	0	0	0	0	C012, TP3
C018, TP1																						11	4	1	0	0	0	0	0	0	0	0	0	0	0	0	0	0	0	0	0	0	C018, TP1
C018, TP2																							51	8	0	0	0	0	0	0	0	0	0	0	0	0	0	0	0	0	0	0	C018, TP2
C018, TP3																								14	0	0	0	0	0	0	0	0	0	0	0	0	0	0	0	0	0	0	C018, TP3
C024, TP1																									17	2	1	0	0	0	0	0	0	0	0	0	0	0	0	0	0	0	C024, TP1
C024, TP2																										16	4	0	0	0	0	0	0	0	0	0	0	0	0	0	0	0	C024, TP2
C024, TP3																											15	0	0	0	0	0	0	0	0	0	0	0	0	0	0	0	C024, TP3
C027, TP1																												22	1	0	0	0	0	0	0	0	0	0	0	0	0	0	C027, TP1
C027, TP2																													31	5	0	0	0	0	0	0	0	0	0	0	0	0	C027, TP2
C027, TP3																														24	0	0	0	0	0	0	0	0	0	0	0	0	C027, TP3
C034, TP1																															23	5	3	0	0	0	0	0	0	0	0	0	C034, TP1
C034, TP2																																34	7	0	0	0	0	0	0	0	0	0	C034, TP2
C034, TP3																																	25	0	0	0	0	0	0	0	0	0	C034, TP3
C035, TP1																																		64	2	2	0	0	0	0	0	0	C035, TP1
C035, TP2																																			29	6	0	0	0	0	0	0	C035, TP2
C035, TP3																																				24	0	0	0	0	0	0	C035, TP3
C038, TP1																																					30	3	1	0	0	0	C038, TP1
C038, TP2																																						35	1	0	0	0	C038, TP2
C038, TP3																																							22	0	0	0	C038, TP3
C039, TP1																																								24	3	0	C039, TP1
C039, TP2																																									33	5	C039, TP2
C039, TP3																																										13	C039, TP3
