# Supplementary material for: What can we infer about mutation calling by using time‐series mutation accumulation data and a Bayesian Mutation Finder?
Source: Ecol Evol. 2024 Nov 10;14(11):e70339. doi: 10.1002/ece3.70339 (PMC11550904; doi:10.1002/ece3.70339)
Supplement: Supplementary file 11 — Table S5 [file ECE3-14-e70339-s010.xlsx]

## Sheet: Sheet1
Supplementay Information for:
What can we infer about mutation calling by using time-series mutation accumulation data and a Bayesian Mutation Finder?
Takahiro Maruki, April Ozere, Jack Freeman, and Melania E. Cristescu
Table S5 Nucleotide read counts at sites with unconfirmed candidate mutations.
Reference nucleotide denotes the nucleotide at the site in the reference sequence (PA42.4.2).
Annotation is based on the gff file of PA42.4.2.
Counts of A, C, G, and T separated by slashes are shown in each MA line.
Nucleotide read counts at time points 1, 2, and 3 are shown at each site.
Nucleotide read counts of MA lines that contained the unconfirmed candidate mutation are highlighted in red.
Scaffold	Site	Reference nucleotide	Annotation	C001	C002	C003	C006	C007	C008	C012	C018	C024	C027	C034	C035	C038	C039
scaffold_1	3256214	C	intron	0/16/0/0	0/14/0/0	0/30/0/0	0/28/0/0	0/18/0/0	0/20/0/0	0/21/0/0	0/17/0/0	0/25/0/0	0/48/0/0	0/11/0/0	2/7/0/0	0/18/0/0	0/12/0/0
scaffold_1	3256214	C	intron	0/29/0/0	0/14/0/0	0/14/0/0	0/14/0/0	0/11/0/0	0/18/0/0	0/24/0/0	0/20/0/0	0/23/0/0	0/16/0/0	0/29/0/0	0/22/0/0	0/19/0/0	0/16/0/0
scaffold_1	3256214	C	intron	0/13/0/0	0/9/0/0	0/13/0/0	0/16/0/0	0/16/0/0	0/15/0/0	0/18/0/0	0/15/0/0	0/9/0/0	0/13/0/0	0/11/0/0	0/20/0/0	0/10/0/0	0/16/0/0
scaffold_1	3444956	C	0-fold_degenerate	0/10/0/0	0/16/0/0	0/15/0/0	0/18/0/0	0/13/0/0	0/8/0/0	0/11/0/0	0/17/0/0	0/15/0/0	0/27/0/0	0/9/0/0	2/6/0/0	0/22/0/0	0/12/0/0
scaffold_1	3444956	C	0-fold_degenerate	0/20/0/0	0/26/0/0	0/17/0/0	0/15/0/0	0/14/0/0	0/23/0/0	0/17/0/0	0/21/0/0	0/18/0/0	0/19/0/0	0/21/0/0	0/16/0/0	0/25/0/0	0/16/0/0
scaffold_1	3444956	C	0-fold_degenerate	0/16/0/0	0/10/0/0	0/19/0/0	0/14/0/0	0/13/0/0	0/17/0/0	0/8/0/0	0/10/0/0	0/8/0/0	0/12/0/0	0/11/0/0	0/16/0/0	0/18/0/0	0/21/0/0
scaffold_1	3553322	T	intergenic	0/0/0/16	0/0/0/10	0/0/0/19	0/0/0/25	0/0/0/19	0/0/0/15	0/0/0/16	0/0/0/20	0/0/0/17	0/0/0/22	0/0/0/8	1/0/0/10	0/0/0/14	3/0/0/7
scaffold_1	3553322	T	intergenic	0/0/0/17	0/0/0/18	0/0/0/8	0/0/0/9	0/0/0/10	0/0/0/19	0/0/0/17	0/0/0/13	0/0/0/15	0/0/0/16	0/0/0/24	1/0/0/29	1/0/0/19	0/0/0/16
scaffold_1	3553322	T	intergenic	0/0/0/12	0/0/0/3	0/0/0/20	0/0/0/12	0/0/0/14	0/0/0/3	0/0/0/14	0/0/0/18	0/0/0/14	0/0/0/4	0/0/0/11	0/0/0/13	0/0/0/11	0/0/0/11
scaffold_1	4853800	A	0-fold_degenerate	15/0/0/0	16/0/0/0	9/0/2/0	10/0/1/0	12/0/0/0	17/0/0/0	22/0/0/0	11/0/0/0	13/0/0/0	26/0/7/0	12/0/0/0	15/0/0/0	13/0/0/0	10/0/0/0
scaffold_1	4853800	A	0-fold_degenerate	14/0/0/0	11/0/0/0	18/0/0/0	8/0/0/0	11/0/0/0	13/0/0/0	15/0/0/0	14/0/0/0	14/0/0/0	15/0/0/0	9/0/1/0	16/0/0/0	10/0/0/0	17/0/0/0
scaffold_1	4853800	A	0-fold_degenerate	10/0/0/0	12/0/0/0	6/0/0/0	10/0/0/0	12/0/0/0	10/0/0/0	8/0/0/0	9/0/0/0	10/0/1/0	16/0/0/0	12/0/0/0	15/0/0/0	6/0/0/0	14/0/0/0
scaffold_1	5081369	G	intergenic	0/0/17/0	0/0/11/0	0/0/31/0	0/0/21/0	0/0/21/0	0/0/21/0	0/0/23/0	0/0/33/0	0/0/26/0	0/0/39/0	0/0/10/0	0/0/9/2	0/0/22/0	0/0/16/0
scaffold_1	5081369	G	intergenic	0/0/26/0	0/0/28/0	0/0/27/1	0/0/23/0	0/0/22/0	0/0/29/0	0/0/28/0	0/0/28/0	0/0/17/0	0/0/32/0	0/0/17/0	0/0/22/0	0/0/26/0	0/0/21/0
scaffold_1	5081369	G	intergenic	0/0/15/0	0/0/12/0	0/0/18/0	0/0/16/0	0/0/21/0	0/0/14/0	0/0/22/0	0/0/29/0	0/0/12/0	0/0/21/0	0/0/11/0	0/0/29/0	0/0/17/0	0/0/18/0
scaffold_1	5314519	C	0-fold_degenerate	0/12/0/0	0/9/0/0	0/19/0/0	0/19/0/0	0/12/0/0	0/9/0/0	0/25/0/0	0/22/0/0	0/8/0/0	0/12/0/3	0/15/0/0	0/8/0/0	0/10/0/0	0/8/0/0
scaffold_1	5314519	C	0-fold_degenerate	0/17/0/0	0/12/0/0	0/8/0/0	0/10/0/0	0/11/0/0	0/11/0/0	0/25/0/0	0/19/0/0	0/20/0/0	0/16/0/0	0/19/0/0	0/20/0/0	0/12/0/0	1/17/0/0
scaffold_1	5314519	C	0-fold_degenerate	0/10/0/0	0/17/0/0	0/19/0/0	0/14/0/0	0/8/0/0	0/20/0/0	0/12/0/0	0/19/0/0	0/6/0/0	0/13/0/0	0/19/0/0	0/13/0/0	0/8/0/0	0/14/0/0
scaffold_1	5699920	G	intron	0/0/10/0	0/0/9/0	0/0/19/0	0/0/14/0	0/0/13/0	0/0/15/0	0/0/8/0	0/0/8/0	0/0/18/0	0/0/23/0	0/0/9/0	0/0/13/0	0/0/7/2	0/0/11/0
scaffold_1	5699920	G	intron	0/0/8/0	0/0/15/0	0/0/12/0	0/0/12/0	0/0/14/0	0/0/22/0	0/0/14/0	0/0/16/0	0/0/22/0	0/0/26/0	0/0/20/0	0/0/18/0	0/0/14/0	0/0/11/0
scaffold_1	5699920	G	intron	0/0/14/0	0/0/13/0	0/0/11/0	0/0/15/0	0/0/11/0	0/0/9/0	0/0/6/0	0/0/10/0	0/0/10/0	0/0/10/0	0/0/7/0	0/0/17/0	0/0/13/0	0/0/14/0
scaffold_1	6017631	C	synonymous	0/14/0/0	0/7/0/2	0/14/0/0	0/16/0/0	0/14/0/0	0/9/0/0	0/22/0/0	0/11/0/0	0/13/0/0	0/38/0/0	0/16/0/0	0/12/0/0	0/9/0/0	0/12/0/0
scaffold_1	6017631	C	synonymous	0/21/0/0	0/20/0/0	0/11/0/0	0/14/0/0	0/19/0/0	0/22/0/0	0/13/0/0	0/14/0/0	0/18/0/0	0/15/0/0	0/16/0/0	0/21/0/0	0/21/0/0	0/31/0/0
scaffold_1	6017631	C	synonymous	0/18/0/0	0/13/0/0	0/13/0/0	0/11/0/0	0/8/0/0	0/19/0/0	0/10/0/0	0/14/0/0	0/22/0/0	0/15/0/0	0/13/0/0	0/18/0/0	0/14/0/0	0/24/0/0
scaffold_1	6540058	C	intron	0/8/0/0	0/9/0/0	0/15/0/0	0/16/0/0	0/18/0/0	0/18/0/0	0/12/0/0	0/9/0/0	0/15/0/0	0/33/0/0	0/9/0/0	0/7/0/2	0/13/0/0	0/8/0/0
scaffold_1	6540058	C	intron	0/18/0/0	0/15/0/0	0/13/0/0	0/12/0/0	0/14/0/0	0/18/0/0	0/10/0/0	0/11/0/0	0/15/0/0	0/16/0/0	0/14/0/0	0/10/0/0	0/9/0/0	0/10/0/0
scaffold_1	6540058	C	intron	0/5/0/0	0/5/0/0	0/8/0/0	0/5/0/0	0/6/0/0	0/6/0/0	0/5/0/0	0/14/0/0	0/14/0/0	0/8/0/0	0/12/0/0	0/6/0/0	0/6/0/0	0/14/0/0
scaffold_2	93600	C	synonymous	0/20/0/0	0/9/0/0	0/23/0/0	0/18/0/0	0/16/0/0	0/17/0/0	2/6/0/0	0/14/0/0	0/19/0/0	0/10/0/0	0/14/0/0	0/23/0/0	0/16/0/0	0/12/0/0
scaffold_2	93600	C	synonymous	0/15/0/0	0/22/0/0	0/17/0/0	0/14/0/0	0/19/0/0	0/14/0/0	0/13/0/0	0/14/0/0	0/27/0/0	0/10/0/0	0/13/0/0	0/22/0/0	0/12/0/0	0/24/0/0
scaffold_2	93600	C	synonymous	0/20/0/0	0/6/0/0	0/13/0/0	0/11/0/0	0/18/0/0	0/13/0/0	0/16/0/0	0/15/0/0	0/9/0/0	0/10/0/0	0/10/0/0	0/21/0/0	0/11/0/0	0/15/0/0
scaffold_2	815174	C	intron	0/8/0/0	0/11/0/0	0/22/0/0	0/17/0/0	0/15/0/0	0/13/0/0	0/18/0/0	0/14/0/0	0/18/0/0	0/24/0/0	0/14/0/0	0/7/0/2	0/19/0/0	0/11/0/0
scaffold_2	815174	C	intron	1/29/0/0	0/26/0/0	0/15/0/0	0/12/0/0	0/14/0/1	0/23/0/0	0/30/0/0	0/17/0/0	0/21/0/0	0/19/0/0	0/20/0/0	0/29/0/0	0/23/0/0	0/29/0/0
scaffold_2	815174	C	intron	0/24/0/0	0/10/0/0	0/13/0/0	0/11/0/0	0/14/0/0	0/10/0/0	0/11/0/0	0/18/0/0	0/16/0/0	0/13/0/0	0/8/0/0	0/16/0/0	0/16/0/0	0/16/0/0
scaffold_2	1758146	G	intergenic	0/0/10/0	0/0/9/0	0/0/12/0	0/0/15/0	0/0/13/0	0/0/15/0	0/0/13/0	0/0/17/0	0/0/9/0	0/0/15/0	0/0/9/0	0/0/10/0	0/0/7/2	0/0/9/0
scaffold_2	1758146	G	intergenic	0/0/12/0	0/0/12/0	0/0/12/0	0/0/10/0	0/0/12/0	0/0/23/0	0/0/14/0	0/0/16/0	0/0/16/0	0/0/8/0	0/0/20/0	0/0/13/0	0/0/23/0	0/0/13/0
scaffold_2	1758146	G	intergenic	0/0/6/0	0/0/14/0	0/0/8/0	0/0/12/0	0/0/10/0	0/0/20/0	0/0/8/0	0/0/7/0	0/0/8/0	0/0/15/0	0/0/8/0	0/0/15/0	0/0/9/0	0/0/16/0
scaffold_2	4281574	C	intergenic	0/20/0/0	0/8/0/0	0/28/0/0	0/14/0/0	0/16/0/0	0/9/0/0	0/9/0/0	0/8/0/0	0/9/0/0	0/19/0/0	0/9/0/0	0/13/0/0	2/7/0/0	0/17/0/0
scaffold_2	4281574	C	intergenic	0/23/0/0	0/19/0/0	0/11/0/0	0/20/0/0	0/19/0/0	0/21/0/0	0/15/0/0	0/17/0/0	0/25/0/0	0/13/0/0	0/24/0/0	0/20/0/0	0/23/0/0	0/19/0/0
scaffold_2	4281574	C	intergenic	0/18/0/0	0/16/0/0	0/15/0/0	0/28/0/0	0/23/0/0	0/11/0/0	0/11/0/0	0/18/0/0	0/14/0/0	0/11/0/0	0/7/0/0	0/11/0/0	0/13/0/0	0/17/0/0
scaffold_2	4599026	C	intergenic	0/17/0/0	0/9/0/0	0/22/0/0	0/15/0/0	0/18/0/0	0/26/0/0	0/19/0/0	0/22/0/0	0/8/0/0	0/22/0/0	0/8/0/0	2/6/0/0	0/17/0/0	0/9/0/0
scaffold_2	4599026	C	intergenic	0/17/0/0	0/17/0/0	0/16/0/0	0/10/0/0	0/14/0/0	0/23/0/0	0/9/0/0	0/15/0/0	0/18/0/0	0/13/0/0	0/17/0/0	0/18/0/0	0/15/0/0	0/19/0/0
scaffold_2	4599026	C	intergenic	0/6/0/0	0/2/0/0	0/18/0/0	0/11/0/0	0/9/0/0	0/1/0/0	0/11/0/0	0/10/0/0	0/12/0/0	0/0/0/0	0/7/0/0	0/15/0/0	0/12/0/0	0/14/0/0
scaffold_2	4881093	C	intergenic	0/11/0/0	0/9/0/0	0/15/0/0	0/12/0/0	0/8/0/0	0/10/0/0	0/18/0/0	0/13/0/0	0/13/0/0	0/19/0/0	0/19/0/0	0/7/0/2	0/11/0/0	0/9/0/0
scaffold_2	4881093	C	intergenic	0/26/0/0	0/10/0/0	0/19/0/0	0/15/0/0	0/19/0/0	0/14/0/0	0/16/0/0	0/12/0/0	0/19/0/0	0/18/0/0	0/16/0/0	0/20/0/0	0/19/0/0	0/24/0/0
scaffold_2	4881093	C	intergenic	0/23/0/0	0/11/0/0	0/17/0/0	0/12/0/0	0/20/0/0	0/10/0/0	0/12/0/0	0/9/0/0	0/14/0/0	0/14/0/0	0/8/0/0	0/13/0/0	0/7/0/0	0/9/0/0
scaffold_2	5329215	G	0-fold_degenerate	0/0/15/0	0/0/15/0	0/0/17/0	0/0/7/2	0/0/17/0	0/0/9/0	0/0/16/0	0/0/14/0	0/0/18/0	0/0/20/0	0/0/8/0	0/0/12/0	0/0/17/0	0/0/15/0
scaffold_2	5329215	G	0-fold_degenerate	0/0/24/0	0/0/8/0	0/0/19/0	0/0/17/0	0/0/19/0	0/0/22/0	0/0/19/0	0/0/16/0	0/0/17/0	0/0/13/0	0/0/15/0	0/0/26/0	0/0/24/0	0/0/23/0
scaffold_2	5329215	G	0-fold_degenerate	0/0/9/0	0/0/18/0	0/0/17/0	0/0/9/0	0/0/13/0	0/0/24/0	0/0/11/0	0/0/12/0	0/0/11/0	0/0/22/0	0/0/12/0	0/0/17/0	0/0/10/0	0/0/12/0
scaffold_2	6347133	G	NA	0/0/13/0	0/0/13/0	0/0/19/0	0/0/29/0	0/0/13/0	0/0/15/0	0/0/26/0	0/0/23/0	0/0/13/0	0/0/29/0	0/0/14/0	0/0/8/2	0/0/13/0	0/0/11/0
scaffold_2	6347133	G	NA	0/0/16/0	0/0/15/0	0/0/14/0	0/0/10/0	0/0/19/0	0/0/23/0	0/0/32/0	0/0/16/0	0/0/15/0	0/0/16/0	0/0/17/0	0/0/16/0	0/0/15/0	0/0/21/0
scaffold_2	6347133	G	NA	0/0/11/0	0/0/12/0	0/0/13/0	0/0/8/0	0/0/15/0	0/0/15/0	0/0/26/0	0/0/15/0	0/0/18/0	0/0/12/0	0/0/13/0	0/0/15/0	0/0/10/0	0/0/8/0
scaffold_2	6612251	A	intron	15/0/0/0	8/0/0/0	24/0/0/0	18/0/0/0	16/0/0/0	14/0/0/0	15/0/0/0	12/0/0/0	12/0/0/0	22/0/0/0	10/0/0/0	10/0/0/0	7/0/0/2	13/0/0/0
scaffold_2	6612251	A	intron	15/0/0/0	15/0/0/0	21/0/0/0	12/0/0/0	15/0/0/0	25/0/0/0	16/0/0/0	10/0/0/0	19/0/0/0	12/0/0/0	12/0/0/0	15/0/0/0	10/0/0/0	16/0/0/0
scaffold_2	6612251	A	intron	9/0/0/0	14/0/0/0	17/0/0/0	10/0/0/0	17/0/0/0	12/0/0/0	10/0/0/0	11/0/0/0	9/0/0/0	11/0/0/0	13/0/0/0	19/0/0/0	11/0/0/0	15/0/0/0
scaffold_3	202926	G	intron	0/0/18/0	0/0/14/0	0/0/20/0	0/0/14/0	0/0/26/0	0/0/12/0	0/0/18/0	0/0/22/0	0/0/17/0	0/0/17/0	0/0/16/0	3/0/9/0	0/0/19/0	0/0/19/0
scaffold_3	202926	G	intron	0/0/19/0	0/0/14/0	0/0/15/0	0/0/9/0	0/0/17/0	0/0/19/0	0/0/17/0	0/0/16/0	0/0/15/0	0/0/18/0	0/0/16/0	4/0/18/0	0/0/19/0	0/0/22/0
scaffold_3	202926	G	intron	0/0/17/0	0/0/9/0	0/0/12/0	0/0/19/0	0/0/7/0	0/0/14/0	0/0/19/0	0/0/16/0	0/0/12/0	0/0/10/0	0/0/7/0	5/0/19/0	0/0/16/0	0/0/18/0
scaffold_3	1483402	G	intergenic	0/0/10/0	0/0/18/0	0/0/11/0	0/0/18/0	0/0/16/0	0/0/15/0	0/0/13/0	0/0/10/0	0/0/10/0	0/0/13/0	0/0/19/0	0/0/9/0	0/0/16/0	2/0/7/0
scaffold_3	1483402	G	intergenic	0/0/16/0	0/0/21/0	1/0/16/0	0/0/14/0	0/0/13/0	0/0/15/0	0/0/23/0	0/0/13/0	0/0/10/0	1/0/13/0	0/0/8/0	0/0/18/0	0/0/13/0	0/0/9/0
scaffold_3	1483402	G	intergenic	0/0/12/0	0/0/9/0	0/0/10/0	0/0/8/0	0/0/5/0	0/0/14/0	0/0/5/0	0/0/12/0	0/0/16/0	0/0/20/0	0/0/15/0	0/0/14/0	0/0/13/0	0/0/13/0
scaffold_3	2484345	G	intron	0/0/22/0	0/0/9/0	0/0/18/0	0/0/20/0	0/0/15/0	0/0/18/0	0/0/19/0	0/0/19/0	2/0/7/0	0/0/21/0	0/0/16/0	0/0/23/0	0/0/21/0	0/0/12/0
scaffold_3	2484345	G	intron	0/0/24/0	0/0/15/0	0/0/16/0	1/0/17/0	0/0/16/0	0/0/20/0	0/0/24/0	0/0/17/0	0/0/21/0	0/0/27/0	0/0/18/0	0/0/29/0	0/0/24/0	0/0/17/0
scaffold_3	2484345	G	intron	0/0/16/0	0/0/9/0	0/0/14/0	0/0/12/0	0/0/21/0	0/0/19/0	0/0/11/0	0/0/27/0	0/0/12/0	0/0/11/0	0/0/15/0	0/0/23/0	0/0/14/0	0/0/15/0
scaffold_3	5628320	C	intergenic	0/25/0/0	0/13/0/0	0/16/0/0	0/19/0/0	0/12/0/0	0/20/0/0	0/26/0/0	0/17/0/0	0/17/0/0	0/17/0/0	0/16/0/0	0/8/0/2	0/20/0/0	0/20/0/0
scaffold_3	5628320	C	intergenic	0/19/0/0	0/25/0/0	0/20/0/0	0/15/0/0	0/19/0/0	0/27/0/0	0/23/0/0	0/21/0/0	0/26/0/0	0/24/0/0	0/32/0/0	0/22/0/0	0/17/0/0	0/24/0/0
scaffold_3	5628320	C	intergenic	0/18/0/0	0/19/0/0	0/15/0/0	0/15/0/0	0/18/0/0	0/27/0/0	0/13/0/0	0/30/0/0	0/14/0/0	0/27/0/0	0/14/0/0	0/15/0/0	0/17/0/0	0/14/0/0
scaffold_4	1159370	G	intergenic	0/0/12/0	0/0/20/0	0/0/14/0	0/0/16/0	0/0/16/0	0/0/21/0	0/0/20/0	0/0/16/0	0/0/21/0	2/0/8/0	0/0/28/0	0/0/11/0	0/0/11/0	0/0/12/0
scaffold_4	1159370	G	intergenic	0/0/13/0	0/0/10/0	0/0/9/0	0/0/14/0	0/0/11/0	0/0/13/0	0/0/25/0	0/0/11/0	0/0/20/0	0/0/23/0	0/0/13/1	0/0/21/0	1/0/17/0	0/0/20/0
scaffold_4	1159370	G	intergenic	0/0/10/0	1/0/14/0	0/0/18/0	0/0/12/0	0/0/9/0	1/0/30/0	0/0/11/0	0/0/14/0	1/0/16/0	0/0/33/0	0/0/26/0	0/0/9/0	0/0/6/0	0/0/8/0
scaffold_4	2664221	G	intergenic	0/0/14/0	0/2/7/0	0/0/24/0	0/0/16/0	0/0/12/0	0/0/12/0	0/0/27/0	0/0/17/0	0/0/21/0	0/0/18/0	0/0/15/0	0/0/9/0	0/0/17/0	0/0/11/0
scaffold_4	2664221	G	intergenic	0/0/25/0	0/0/15/0	0/0/17/0	0/0/11/0	0/0/14/0	0/0/16/0	0/0/15/0	0/0/13/0	0/0/14/0	0/0/26/0	0/0/20/0	0/0/19/0	0/0/15/0	0/0/14/0
scaffold_4	2664221	G	intergenic	0/0/10/0	0/0/6/0	0/0/9/0	0/0/16/0	0/0/16/0	0/0/11/0	0/0/11/0	0/0/19/0	0/0/10/0	0/0/16/0	0/0/13/0	0/0/9/0	0/0/9/0	0/0/10/0
scaffold_5	463633	T	intergenic	0/0/0/23	2/0/0/12	0/0/0/16	0/0/0/18	3/0/0/11	0/0/0/11	0/0/0/20	0/0/0/18	0/0/0/12	0/0/0/29	0/0/0/17	0/0/0/13	3/0/0/15	0/0/0/16
scaffold_5	463633	T	intergenic	0/0/0/22	0/0/0/24	1/0/0/22	0/0/0/18	0/0/0/19	0/0/0/19	0/0/0/22	0/0/0/20	0/0/0/22	0/0/0/18	0/0/0/31	0/0/0/20	0/0/0/25	0/0/0/30
scaffold_5	463633	T	intergenic	0/0/0/22	0/0/0/11	0/0/0/13	0/0/0/17	0/0/0/14	0/0/0/10	0/0/0/14	0/0/0/21	0/0/0/13	0/0/0/9	1/0/0/19	0/0/0/17	0/0/0/15	0/0/0/13
scaffold_5	463634	C	intergenic	0/23/0/0	0/12/0/2	0/16/0/0	0/19/0/0	0/11/0/3	0/11/0/0	0/20/0/0	0/19/0/0	0/12/0/0	0/28/0/0	0/16/0/0	0/13/0/0	0/15/0/3	0/15/0/0
scaffold_5	463634	C	intergenic	0/22/0/0	0/24/0/0	0/22/0/1	0/18/0/0	0/20/0/0	0/19/0/0	0/22/0/0	0/20/0/0	0/22/0/0	0/17/0/0	0/31/0/0	0/20/0/0	0/26/0/0	0/30/0/0
scaffold_5	463634	C	intergenic	0/22/0/0	0/11/0/0	0/13/0/0	0/17/0/0	0/13/0/0	0/11/0/0	0/13/0/0	0/21/0/0	0/13/0/0	0/9/0/0	0/19/0/1	0/15/0/0	0/15/0/0	0/14/0/0
scaffold_5	463639	T	intergenic	0/0/0/24	0/2/0/10	0/0/0/16	0/0/0/18	0/3/0/13	0/0/0/12	0/0/0/20	0/0/0/20	0/0/0/11	0/0/0/26	0/0/0/13	0/0/0/13	0/3/0/16	0/0/0/17
scaffold_5	463639	T	intergenic	0/0/0/22	0/0/0/24	0/1/0/21	0/0/0/19	0/0/0/21	0/0/0/18	0/0/0/22	0/0/0/21	0/0/0/20	0/0/0/19	0/0/0/28	0/0/0/20	0/0/0/23	0/0/0/29
scaffold_5	463639	T	intergenic	0/0/0/24	0/0/0/9	0/1/0/9	0/0/0/17	0/0/0/13	0/0/0/9	0/0/0/11	0/0/0/19	0/0/0/13	0/0/0/9	0/1/0/19	0/0/0/14	0/0/0/15	0/0/0/14
scaffold_5	705156	C	0-fold_degenerate	0/16/0/0	0/14/0/0	0/21/0/0	0/20/0/0	0/16/0/0	0/20/0/0	0/15/0/0	0/10/0/0	0/16/0/0	0/22/0/0	0/17/0/0	2/8/0/0	0/21/0/0	0/12/0/0
scaffold_5	705156	C	0-fold_degenerate	0/19/0/0	0/26/0/0	0/18/0/0	0/16/0/0	0/23/0/0	0/14/0/0	0/19/0/0	0/13/0/0	0/25/0/0	0/22/0/0	0/10/0/0	0/29/0/0	0/17/0/0	0/22/0/0
scaffold_5	705156	C	0-fold_degenerate	0/7/0/0	0/11/0/0	0/12/0/0	0/18/0/0	0/16/0/0	0/14/0/0	0/18/0/0	0/16/0/0	0/17/0/0	0/18/0/0	0/10/0/0	0/11/0/0	0/20/0/0	0/10/0/0
scaffold_5	950272	G	1-fold_degenerate	0/0/16/0	0/0/9/0	0/0/16/0	0/0/24/0	0/0/12/0	0/0/8/0	0/0/12/0	0/0/10/0	0/0/13/0	0/0/18/0	0/0/19/0	0/0/17/0	0/0/7/2	0/0/14/0
scaffold_5	950272	G	1-fold_degenerate	0/0/19/0	0/0/20/1	0/0/13/0	0/0/21/0	0/0/14/0	0/0/27/0	0/0/16/0	0/0/20/0	0/0/13/0	0/0/18/0	0/0/18/0	0/0/25/0	0/0/21/0	0/0/21/0
scaffold_5	950272	G	1-fold_degenerate	0/0/19/0	0/0/17/0	0/0/13/0	0/0/10/0	0/0/11/0	0/0/27/0	0/0/7/0	0/0/14/0	0/0/15/0	0/0/11/1	0/0/11/0	0/0/8/0	0/0/15/0	0/0/10/0
scaffold_5	1273976	C	intergenic	0/21/0/0	0/8/0/0	0/42/0/0	0/18/0/0	0/20/0/0	0/20/0/0	0/23/0/0	0/18/0/0	0/9/0/0	0/32/0/0	0/14/0/0	0/10/0/4	0/11/0/1	0/10/0/0
scaffold_5	1273976	C	intergenic	0/27/0/0	0/23/0/0	0/23/0/0	0/16/0/0	0/18/0/0	0/27/0/0	0/31/0/0	0/23/0/0	1/33/0/0	0/13/0/0	0/25/0/0	0/24/0/0	0/27/0/0	0/26/0/0
scaffold_5	1273976	C	intergenic	0/14/0/0	0/7/0/0	0/20/0/0	0/17/0/0	0/15/0/0	0/4/0/0	0/10/0/0	0/27/0/1	0/14/0/0	0/6/0/0	0/16/0/0	0/19/0/0	0/22/0/0	0/22/0/0
scaffold_5	1273983	T	intergenic	0/0/0/23	0/0/0/12	0/0/0/42	0/0/0/14	0/0/0/23	0/0/0/20	0/0/0/23	0/0/0/18	0/0/0/8	0/0/0/33	0/0/0/14	4/0/0/10	1/0/0/14	0/0/0/10
scaffold_5	1273983	T	intergenic	0/0/0/24	0/0/0/22	0/0/0/23	0/0/0/14	0/0/0/20	0/0/0/24	0/0/0/32	0/0/0/23	0/0/0/32	0/0/0/14	0/0/0/23	0/0/0/25	0/0/0/26	0/0/0/28
scaffold_5	1273983	T	intergenic	0/0/0/14	0/0/0/10	0/0/0/16	0/0/0/17	0/0/0/17	0/0/0/4	0/0/0/13	1/0/0/25	0/0/0/16	0/0/0/7	0/0/0/16	0/0/0/16	0/0/0/24	0/0/0/24
scaffold_5	1273996	C	intergenic	0/20/0/0	0/13/0/0	0/42/0/0	0/15/0/0	0/22/0/0	0/19/0/0	0/20/0/0	0/18/0/0	0/11/0/0	0/36/0/0	0/10/0/0	3/11/0/0	0/21/0/0	0/10/0/0
scaffold_5	1273996	C	intergenic	0/28/0/0	0/22/0/0	0/21/0/0	0/15/0/0	0/22/0/0	0/24/0/0	0/29/0/0	0/19/0/0	0/36/0/0	0/16/0/0	0/25/0/0	0/27/0/0	0/26/0/0	0/29/0/0
scaffold_5	1273996	C	intergenic	0/14/0/0	0/12/0/0	0/15/0/0	0/20/0/0	0/20/0/0	0/5/0/0	0/15/0/0	1/24/0/0	0/18/0/0	0/11/0/0	0/16/0/0	0/18/0/0	0/23/0/0	0/23/0/0
scaffold_5	2142228	T	intron	0/0/0/8	0/0/0/11	0/0/0/19	0/0/0/11	0/0/0/18	0/0/0/12	0/0/0/18	0/0/0/17	0/0/0/14	0/0/0/18	0/0/0/8	0/0/0/8	3/0/0/12	0/0/0/14
scaffold_5	2142228	T	intron	0/0/0/18	0/1/0/16	0/0/0/9	0/0/0/11	0/0/0/8	0/0/0/16	0/0/0/23	0/0/0/14	0/0/0/24	0/0/0/11	0/0/0/17	0/0/0/22	0/0/0/21	0/0/0/21
scaffold_5	2142228	T	intron	0/0/0/18	0/0/0/4	0/0/0/15	0/0/0/12	0/0/0/11	0/0/0/3	0/0/0/11	0/0/0/9	0/0/0/6	0/0/0/5	0/0/0/11	0/0/0/15	0/0/0/14	0/0/0/8
scaffold_5	2737778	G	intergenic	0/0/20/0	0/0/7/2	0/0/28/0	0/0/19/0	0/0/19/0	0/0/11/0	0/0/9/0	0/0/10/0	0/0/9/0	0/0/27/0	0/0/20/0	0/0/18/0	0/0/18/0	0/0/13/0
scaffold_5	2737778	G	intergenic	0/0/30/0	0/0/32/0	0/0/28/0	0/0/14/0	0/0/21/0	0/0/19/0	0/0/20/0	0/0/18/0	0/0/24/0	0/0/23/0	0/0/21/0	0/0/17/0	0/0/25/0	0/0/23/0
scaffold_5	2737778	G	intergenic	0/0/18/0	0/0/6/0	0/0/25/0	0/0/18/0	0/0/23/0	0/0/14/0	0/0/20/0	0/0/17/0	0/0/22/0	0/0/11/0	0/0/18/0	0/0/32/0	0/0/19/0	0/0/28/0
scaffold_5	3269346	C	intergenic	0/12/0/0	0/14/0/0	0/18/0/0	0/28/0/0	0/15/0/0	0/21/0/0	0/19/0/0	0/16/0/0	0/14/0/0	0/30/0/0	0/12/0/0	0/15/0/0	0/16/0/0	0/7/0/2
scaffold_5	3269346	C	intergenic	0/24/0/0	0/15/0/2	0/14/0/0	0/19/0/0	0/32/0/0	0/32/0/0	0/19/0/1	0/17/0/1	0/20/0/0	0/30/0/0	0/18/0/1	0/30/0/2	0/35/0/1	0/24/0/0
scaffold_5	3269346	C	intergenic	0/19/0/0	0/14/0/0	0/18/0/0	0/19/0/0	0/11/0/0	0/17/0/0	0/10/0/0	0/22/0/1	0/16/0/0	0/15/0/0	0/9/0/0	0/12/0/0	0/9/0/1	0/20/0/0
scaffold_6	3607178	G	synonymous	0/0/11/0	0/0/10/0	0/0/15/0	0/0/11/0	0/0/15/0	0/0/9/0	0/0/17/0	0/0/8/0	0/0/8/0	0/0/10/0	0/0/14/0	0/0/13/0	0/0/6/2	0/0/11/0
scaffold_6	3607178	G	synonymous	0/0/15/0	0/0/15/0	0/0/11/0	0/0/12/0	0/0/19/0	0/0/23/0	0/0/12/0	0/0/14/0	0/0/13/0	0/0/13/0	0/0/16/0	0/0/17/0	0/0/15/0	0/0/21/0
scaffold_6	3607178	G	synonymous	0/0/9/0	0/0/14/0	0/0/6/0	0/0/5/0	0/0/12/0	0/0/18/0	0/0/12/0	0/0/11/0	0/0/13/0	0/0/13/0	0/0/9/0	0/0/10/0	0/0/15/0	0/0/13/0
scaffold_8	132538	C	0-fold_degenerate	0/22/0/0	0/17/0/0	0/15/0/0	0/11/0/0	0/13/0/0	0/21/0/0	0/20/0/0	0/11/0/0	0/16/0/0	0/25/0/0	0/14/0/0	0/22/0/0	0/19/0/0	0/8/2/0
scaffold_8	132538	C	0-fold_degenerate	0/16/0/0	0/17/0/0	0/18/0/0	0/15/0/0	0/17/0/0	0/25/0/0	0/24/1/0	0/31/0/0	0/29/0/0	0/26/0/0	0/17/0/0	0/22/0/0	0/29/0/0	0/19/2/0
scaffold_8	132538	C	0-fold_degenerate	0/15/0/0	0/8/0/0	0/12/0/0	0/13/0/0	0/17/0/0	0/15/0/0	0/16/0/0	0/16/0/0	0/16/0/0	0/20/0/0	0/15/0/0	0/16/0/0	0/13/0/0	0/13/0/0
scaffold_8	331013	G	0-fold_degenerate	0/0/25/0	0/0/8/0	0/0/18/0	0/0/13/0	0/0/16/0	0/0/9/0	0/0/21/0	0/0/14/0	0/0/13/0	0/0/26/0	0/0/16/0	0/0/7/2	0/0/12/0	0/0/9/0
scaffold_8	331013	G	0-fold_degenerate	0/0/24/0	0/0/21/0	0/0/14/0	0/0/20/0	0/0/17/1	0/0/22/0	0/0/19/0	0/0/17/0	0/0/22/0	0/0/16/0	0/0/20/0	0/0/21/0	0/0/20/0	0/0/22/0
scaffold_8	331013	G	0-fold_degenerate	0/0/10/0	0/0/14/0	0/0/13/0	0/0/17/0	0/0/17/0	0/0/18/0	0/0/11/0	0/0/11/0	0/0/18/0	0/0/10/0	0/0/12/0	0/0/14/0	0/0/8/0	0/0/16/0
scaffold_8	1740962	G	intergenic	0/0/16/0	2/0/6/0	0/0/14/0	0/0/11/0	0/0/17/0	0/0/24/0	0/0/17/0	0/0/16/0	0/0/9/0	0/0/17/0	0/0/15/0	0/0/16/0	2/0/12/0	0/0/13/0
scaffold_8	1740962	G	intergenic	0/0/24/0	0/0/18/0	0/0/18/0	0/0/18/0	0/0/16/0	0/0/25/0	0/0/17/0	0/0/17/0	0/0/22/0	0/0/16/0	0/0/20/0	0/0/26/0	0/0/17/0	0/0/23/0
scaffold_8	1740962	G	intergenic	0/0/11/0	0/0/4/0	0/0/12/0	0/0/15/0	0/0/10/0	1/0/22/0	0/0/12/0	0/0/18/0	0/0/9/0	0/0/8/0	0/0/14/0	0/0/14/0	0/0/14/0	0/0/14/0
scaffold_8	2071233	A	intron	13/0/0/0	13/0/0/0	17/0/0/0	22/0/0/0	13/0/0/0	10/0/0/0	15/0/0/0	13/0/0/0	7/0/0/2	19/0/0/0	11/0/0/0	10/0/0/0	8/0/0/0	14/0/0/0
scaffold_8	2071233	A	intron	20/0/0/0	18/0/0/0	15/0/0/0	18/0/0/0	17/0/0/0	16/0/0/0	12/0/0/0	8/0/0/0	17/0/0/0	15/0/0/0	18/0/0/0	17/0/0/0	23/0/0/0	15/0/0/0
scaffold_8	2071233	A	intron	9/0/0/0	6/0/0/0	18/0/0/0	17/0/0/0	13/0/0/0	8/0/0/0	13/0/0/0	16/0/0/0	10/0/0/0	10/0/0/0	8/0/0/0	8/0/0/0	9/0/0/0	8/0/0/0
scaffold_8	2145223	C	intron	0/9/0/0	0/9/0/0	0/21/0/0	0/14/0/0	0/11/0/0	0/17/0/0	0/12/0/0	0/18/0/0	0/17/0/0	0/27/0/0	0/13/0/0	2/7/0/0	0/19/0/0	0/9/0/0
scaffold_8	2145223	C	intron	0/13/0/0	0/8/0/0	0/12/0/0	0/13/0/0	0/16/0/0	0/21/0/0	0/13/0/0	0/13/0/0	0/15/0/0	0/15/0/0	0/10/0/0	0/14/0/0	0/22/0/0	0/19/0/0
scaffold_8	2145223	C	intron	0/14/0/0	0/10/0/0	0/8/0/0	0/10/0/0	0/13/0/0	0/9/0/0	0/11/0/0	0/9/0/0	0/7/0/0	0/8/0/0	0/8/0/0	0/8/0/0	0/6/0/0	0/9/0/0
scaffold_8	3219149	G	intron	0/0/8/0	0/0/13/0	0/0/9/0	0/0/14/0	0/0/17/0	0/0/12/0	0/0/10/0	0/0/14/0	0/0/9/0	0/0/16/0	0/0/8/0	0/0/6/2	0/0/15/0	0/0/11/0
scaffold_8	3219149	G	intron	0/0/15/0	0/0/21/0	0/0/12/0	0/0/15/0	0/0/13/0	0/0/14/0	0/0/14/0	0/0/23/0	0/0/13/0	0/0/16/0	0/0/9/0	0/0/18/0	0/0/16/0	0/0/14/0
scaffold_8	3219149	G	intron	0/0/8/0	0/0/9/0	0/0/12/0	0/0/10/0	0/0/15/0	0/0/6/0	0/0/13/0	0/0/12/0	0/0/20/0	0/0/9/0	0/0/8/0	0/0/20/0	0/0/14/0	0/0/12/0
scaffold_9	379177	G	five_prime_UTR	0/0/19/0	2/0/8/0	0/0/10/0	0/0/22/0	0/0/17/0	0/0/15/0	0/0/21/0	0/0/17/0	0/0/11/0	0/0/24/0	0/0/13/0	0/0/21/0	0/0/10/0	0/0/16/0
scaffold_9	379177	G	five_prime_UTR	0/0/29/0	0/0/13/0	0/0/16/0	0/0/14/0	0/0/16/0	0/0/24/0	0/0/21/0	0/0/15/0	0/0/21/0	0/0/18/0	0/0/21/0	0/0/24/0	0/0/15/0	0/0/20/0
scaffold_9	379177	G	five_prime_UTR	0/0/6/0	0/0/11/0	0/0/8/0	0/0/12/0	0/0/12/0	0/0/17/0	0/0/12/0	0/0/20/0	0/0/13/0	0/0/12/0	0/0/12/0	0/0/12/0	0/0/13/0	0/0/12/0
scaffold_9	1312584	G	intergenic	0/0/17/0	0/0/11/0	0/0/16/0	0/0/18/0	0/0/15/0	0/0/10/0	0/0/24/0	0/0/15/0	0/0/12/0	0/0/8/0	0/0/12/0	0/0/7/2	0/0/17/0	0/0/8/0
scaffold_9	1312584	G	intergenic	0/0/13/0	0/0/16/0	0/0/14/0	0/0/14/0	0/0/9/0	0/0/16/0	0/0/25/0	0/0/16/0	0/0/14/0	0/0/14/0	0/0/13/0	0/0/11/0	0/0/15/0	0/0/25/0
scaffold_9	1312584	G	intergenic	0/0/17/0	0/0/11/0	0/0/11/0	0/0/9/0	0/0/8/0	0/0/13/0	0/0/25/0	0/0/19/0	0/0/12/0	0/0/11/0	0/0/12/0	0/0/7/0	0/0/14/0	0/0/20/0
scaffold_9	1412943	G	intergenic	0/0/23/0	0/0/15/0	0/0/21/0	0/0/21/0	0/0/22/0	0/0/28/0	10/0/14/0	0/0/18/0	0/0/15/0	0/0/36/0	0/0/13/0	0/0/17/0	0/0/15/0	0/0/16/0
scaffold_9	1412943	G	intergenic	0/0/24/0	0/0/21/0	0/0/31/0	0/0/25/0	0/0/28/0	0/0/27/0	10/0/50/0	0/0/30/0	0/0/37/0	0/0/36/0	0/0/30/0	0/0/38/0	0/0/29/0	0/0/40/0
scaffold_9	1412943	G	intergenic	0/0/19/0	0/0/12/0	0/0/27/0	0/0/20/0	0/0/15/0	0/0/17/0	7/0/26/0	0/0/16/0	0/0/18/0	0/0/22/0	0/0/19/0	0/0/23/0	0/0/13/0	0/0/35/0
scaffold_9	1459598	T	0-fold_degenerate	0/0/0/22	0/0/0/16	0/0/0/19	0/0/0/30	0/0/0/13	0/0/0/21	0/0/0/19	0/0/0/16	0/0/0/13	3/0/0/10	0/0/0/24	0/0/0/14	0/0/0/19	0/0/0/13
scaffold_9	1459598	T	0-fold_degenerate	0/0/0/19	0/0/0/13	0/0/0/18	0/0/0/9	0/0/0/14	0/0/0/18	0/0/0/22	0/0/0/23	1/0/0/23	0/0/0/16	0/1/0/23	0/0/0/21	0/1/0/23	0/0/0/25
scaffold_9	1459598	T	0-fold_degenerate	1/0/0/12	0/0/0/11	0/0/0/16	0/0/0/11	0/0/0/16	0/0/0/17	0/0/0/19	0/0/0/21	0/0/0/14	0/0/0/12	0/0/0/17	0/0/0/23	0/0/0/13	0/0/0/12
scaffold_9	1623297	C	intron	0/21/0/0	0/10/0/0	0/16/0/0	0/13/0/0	0/8/0/0	0/17/0/0	0/12/0/0	0/14/0/0	0/9/0/0	0/13/0/0	0/13/0/0	2/6/0/0	0/13/0/0	0/19/0/0
scaffold_9	1623297	C	intron	0/20/0/0	0/14/0/0	0/16/0/0	0/10/0/0	0/19/0/0	0/21/0/0	0/27/0/0	0/20/0/0	0/18/0/0	0/20/0/0	0/21/0/0	0/21/0/0	0/20/0/0	0/21/0/0
scaffold_9	1623297	C	intron	0/4/0/0	0/8/0/0	0/11/0/0	0/7/0/0	0/13/0/0	0/11/0/0	0/22/0/0	0/15/0/0	0/8/0/0	0/12/0/0	0/11/0/0	0/7/0/0	0/16/0/0	0/14/0/0
scaffold_10	391204	G	1-fold_degenerate	0/0/14/0	0/0/10/0	0/0/18/0	0/0/20/0	0/0/21/0	0/0/17/0	0/0/23/0	2/0/7/0	0/0/18/0	0/0/26/0	0/0/16/0	0/0/16/0	0/0/17/0	0/0/15/0
scaffold_10	391204	G	1-fold_degenerate	0/0/19/0	0/0/19/0	0/0/12/0	0/0/15/0	0/0/28/0	0/0/23/0	0/0/17/0	0/0/17/0	0/0/28/0	0/0/31/0	0/0/20/0	0/0/24/0	0/0/28/0	0/0/35/1
scaffold_10	391204	G	1-fold_degenerate	0/0/20/0	0/0/13/0	0/0/24/0	0/0/13/0	0/0/14/0	0/0/20/0	0/0/19/0	0/0/26/0	0/0/32/0	0/0/22/0	0/0/18/0	0/0/17/0	0/0/11/0	0/0/14/0
scaffold_10	802918	C	three_prime_UTR	0/11/0/0	0/12/0/0	0/14/0/0	0/11/0/0	0/8/0/0	0/13/0/0	0/18/0/0	0/15/0/0	0/12/0/0	0/14/0/0	0/9/0/0	2/7/0/0	0/10/0/0	0/10/0/0
scaffold_10	802918	C	three_prime_UTR	0/16/0/0	0/11/0/0	0/19/0/0	0/11/0/0	0/17/0/0	0/11/0/0	0/14/0/0	0/14/0/0	0/15/0/0	0/15/0/0	0/14/0/0	0/14/0/0	0/17/0/0	0/13/0/0
scaffold_10	802918	C	three_prime_UTR	0/9/0/0	0/5/0/0	0/18/0/0	0/16/0/0	0/14/0/0	0/13/0/0	0/7/0/0	0/16/0/0	0/14/0/0	0/7/0/0	0/5/0/0	0/13/0/0	0/15/0/0	0/8/0/0
scaffold_10	2335723	T	intergenic	0/0/0/15	0/0/0/11	0/0/0/11	0/0/0/9	0/2/0/6	0/0/0/15	0/0/0/16	0/0/0/11	0/0/0/16	0/0/0/15	0/0/0/9	0/0/0/8	0/0/0/14	0/0/0/11
scaffold_10	2335723	T	intergenic	0/0/0/16	0/0/0/12	0/0/0/16	0/0/0/13	0/0/0/13	0/0/0/16	0/0/0/17	0/0/0/14	0/1/0/12	0/0/0/11	0/0/0/9	0/0/0/13	0/0/0/10	0/0/0/19
scaffold_10	2335723	T	intergenic	0/1/0/12	0/0/0/7	0/0/0/14	0/1/0/16	0/0/0/13	0/0/0/11	0/0/0/19	0/0/0/18	0/0/0/15	0/0/0/11	0/0/0/11	0/1/0/17	0/0/0/7	0/0/0/10
scaffold_11	172493	T	intergenic	0/0/0/15	0/0/0/9	0/0/0/24	0/0/0/13	0/0/0/21	0/0/0/14	0/0/0/18	0/0/0/13	0/0/0/17	0/0/0/23	0/2/0/7	0/0/0/19	0/0/0/21	0/0/0/13
scaffold_11	172493	T	intergenic	0/0/0/22	0/2/0/25	0/0/0/13	0/0/0/15	0/0/0/19	0/0/0/22	0/0/0/25	0/0/0/11	0/0/0/24	0/0/0/27	0/0/0/19	0/0/0/21	0/0/0/28	0/0/0/29
scaffold_11	172493	T	intergenic	0/0/0/13	0/0/0/12	0/0/0/24	0/1/0/12	0/0/0/14	0/0/0/20	0/0/0/16	0/0/0/15	0/0/0/14	0/0/0/12	0/0/0/14	0/0/0/21	0/0/0/14	0/0/0/19
scaffold_11	172495	T	intergenic	0/0/0/15	0/0/0/9	0/0/0/24	0/0/0/13	0/0/0/23	0/0/0/14	0/0/0/18	0/0/0/14	0/0/0/17	0/0/0/23	2/0/0/7	0/0/0/19	0/0/0/21	0/0/0/13
scaffold_11	172495	T	intergenic	0/0/0/22	2/0/0/24	0/0/0/14	0/0/0/15	0/0/0/19	0/0/0/24	0/0/0/26	0/0/0/11	0/0/0/24	0/0/0/27	0/0/0/20	0/0/0/21	0/0/0/28	0/0/0/29
scaffold_11	172495	T	intergenic	0/0/0/12	0/0/0/12	0/0/0/22	1/0/0/12	0/0/0/13	0/0/0/20	0/0/0/16	0/0/0/15	0/0/0/15	0/0/0/12	0/0/0/15	0/0/0/21	0/0/0/15	0/0/0/22
scaffold_11	284331	C	intergenic	0/13/0/0	2/8/0/0	0/38/0/0	0/22/0/0	0/23/0/0	0/19/0/0	0/25/0/0	0/18/0/0	0/14/0/0	0/40/0/0	0/18/0/0	0/15/0/0	0/27/0/0	0/22/0/0
scaffold_11	284331	C	intergenic	0/35/0/0	0/29/0/0	0/42/0/0	0/22/0/0	0/35/0/0	0/35/0/0	0/32/0/0	0/36/0/0	0/36/0/0	0/35/0/0	0/35/0/0	0/23/0/0	0/23/0/0	0/34/0/0
scaffold_11	284331	C	intergenic	0/18/0/0	0/15/0/0	0/27/0/0	0/28/0/0	0/25/0/0	0/24/0/0	0/15/0/0	0/25/0/0	0/21/0/0	0/24/0/0	0/19/0/0	0/22/0/0	0/21/0/0	0/24/0/0
scaffold_11	1837663	A	intergenic	15/0/0/0	6/0/2/0	22/0/0/0	18/0/0/0	25/0/0/0	20/0/0/0	15/0/0/0	15/0/0/0	22/0/0/0	31/0/0/0	17/0/0/0	16/0/0/0	27/0/0/0	16/0/0/0
scaffold_11	1837663	A	intergenic	25/0/0/0	34/0/0/0	29/0/0/0	26/0/0/0	23/0/0/0	28/0/0/0	27/0/0/0	32/0/0/0	18/0/0/0	22/0/0/0	23/0/0/0	33/0/0/0	26/0/0/0	34/0/0/0
scaffold_11	1837663	A	intergenic	17/0/0/0	6/0/0/0	23/0/1/0	19/0/0/0	25/0/0/0	12/0/0/0	15/0/0/0	25/0/0/0	25/0/0/0	23/0/0/0	15/0/1/0	13/0/0/0	16/0/0/0	20/0/0/0
scaffold_12	1838608	C	intergenic	0/9/0/0	0/12/0/0	0/14/0/0	0/17/0/0	0/9/0/0	0/14/0/0	0/12/0/0	0/18/0/0	0/10/0/0	0/9/0/0	3/7/0/0	0/12/0/0	0/12/0/0	1/9/0/0
scaffold_12	1838608	C	intergenic	0/19/0/0	1/15/0/0	0/22/0/0	0/15/0/0	0/17/0/0	0/20/0/0	0/19/0/0	0/25/0/0	0/21/0/0	1/23/0/0	0/23/0/0	0/21/0/0	0/36/0/0	0/15/0/0
scaffold_12	1838608	C	intergenic	0/12/0/0	0/11/0/0	0/11/0/0	1/16/0/0	0/14/0/0	0/19/0/0	1/17/0/0	0/14/0/0	1/16/0/0	1/13/0/0	3/5/0/0	0/9/0/0	0/17/0/0	0/10/0/0
scaffold_13	82631	T	intergenic	0/0/0/14	0/0/0/10	0/0/0/17	0/0/0/20	0/0/0/12	0/0/0/18	0/0/0/19	0/0/0/28	0/0/0/15	0/0/0/29	0/0/0/12	0/0/0/12	0/0/0/18	2/0/0/8
scaffold_13	82631	T	intergenic	0/0/0/26	0/0/0/21	0/0/0/14	0/0/0/10	0/0/0/11	0/0/0/18	0/0/0/26	0/0/0/23	0/0/0/21	0/0/0/13	0/0/0/22	0/0/0/23	0/0/0/21	0/0/0/29
scaffold_13	82631	T	intergenic	0/0/0/7	0/0/0/13	0/0/0/19	0/0/0/11	0/0/0/17	0/0/0/14	0/0/0/19	0/0/0/14	0/0/0/8	0/0/0/7	0/0/0/18	0/0/0/10	0/0/0/9	0/0/0/17
scaffold_14	1404067	G	intergenic	0/0/18/0	0/0/11/0	0/0/22/0	0/0/21/0	0/0/13/0	0/0/12/0	0/0/16/0	0/0/11/0	0/0/14/0	0/0/18/0	0/0/15/0	0/0/18/0	0/0/17/0	0/0/24/0
scaffold_14	1404067	G	intergenic	0/0/21/0	0/0/14/0	0/0/20/0	0/0/16/0	0/0/15/0	0/0/15/0	0/0/19/0	0/0/8/2	0/0/15/0	0/0/14/0	0/0/18/0	0/0/19/0	0/0/16/0	0/0/15/0
scaffold_14	1404067	G	intergenic	0/0/12/0	0/0/15/0	0/0/13/0	0/0/11/1	0/0/14/0	0/0/10/0	0/0/21/0	0/0/20/0	0/0/13/0	0/0/15/0	0/0/15/0	0/0/20/0	0/0/17/0	0/0/13/0
scaffold_14	1419881	G	0-fold_degenerate	0/0/15/0	0/0/8/0	0/0/10/0	0/0/19/0	0/0/13/0	0/0/18/0	0/0/12/0	0/0/9/0	0/0/8/0	0/0/19/0	2/0/6/0	0/0/15/0	0/0/10/0	0/0/12/0
scaffold_14	1419881	G	0-fold_degenerate	0/0/16/0	0/0/16/0	0/0/13/0	0/0/8/0	0/0/12/0	0/0/26/0	0/0/16/0	0/0/12/0	0/0/20/0	0/0/15/0	0/0/23/0	0/0/15/0	0/0/17/0	0/0/22/0
scaffold_14	1419881	G	0-fold_degenerate	0/0/13/0	0/0/11/0	0/0/18/0	0/0/6/0	0/0/16/0	0/0/12/0	1/0/8/0	0/0/7/0	0/0/6/0	1/0/6/0	0/0/14/0	0/0/12/0	0/0/13/0	0/0/12/0
scaffold_14	1888322	G	intergenic	0/0/12/0	0/0/11/0	0/0/13/0	0/0/22/0	0/0/15/0	0/0/17/0	0/0/15/0	0/0/10/0	0/0/9/0	0/0/16/0	0/0/11/0	0/0/13/0	0/0/7/2	0/0/10/0
scaffold_14	1888322	G	intergenic	0/0/8/0	0/0/19/0	0/0/10/0	0/0/11/0	0/0/21/0	0/0/8/0	0/0/12/0	0/0/14/0	0/0/12/0	0/0/15/0	0/0/12/0	0/0/14/0	0/0/18/0	0/0/19/0
scaffold_14	1888322	G	intergenic	0/0/6/0	0/0/7/0	0/0/5/0	0/0/12/0	1/0/13/0	0/0/17/0	0/0/10/0	0/0/10/0	0/0/5/0	0/0/7/0	0/0/12/0	0/0/9/0	0/0/8/0	0/0/11/0
scaffold_15	169985	A	1-fold_degenerate	15/0/0/0	15/0/0/0	22/0/0/0	21/0/0/0	18/0/0/0	13/0/0/0	27/0/0/0	18/0/0/0	6/0/2/0	31/0/0/0	11/0/0/0	10/0/0/0	15/0/0/0	8/0/0/0
scaffold_15	169985	A	1-fold_degenerate	27/0/0/0	15/0/0/0	23/0/0/0	21/0/0/0	22/0/0/0	29/0/0/0	33/0/0/0	18/0/0/0	29/0/0/0	26/0/0/0	28/0/0/0	39/0/0/0	22/0/0/0	27/0/0/0
scaffold_15	169985	A	1-fold_degenerate	23/0/0/1	16/0/0/0	15/0/0/0	9/0/0/0	5/0/0/0	25/0/0/0	11/0/0/0	20/0/0/0	13/0/0/0	16/0/0/0	16/0/0/0	22/0/0/0	14/0/0/0	14/0/0/0
scaffold_15	914690	T	0-fold_degenerate	0/0/0/15	2/0/0/7	0/0/0/20	0/0/0/17	0/0/0/14	0/0/0/13	0/0/0/20	0/0/0/10	0/0/0/15	0/0/0/17	0/0/0/16	0/0/0/12	0/0/0/14	0/0/0/14
scaffold_15	914690	T	0-fold_degenerate	0/0/0/25	0/0/0/13	0/0/0/18	0/0/0/9	0/0/0/18	0/0/0/17	0/0/0/12	0/0/0/13	0/0/0/22	0/0/0/22	0/0/0/22	0/0/0/16	0/0/0/23	0/0/0/18
scaffold_15	914690	T	0-fold_degenerate	0/0/0/23	0/0/0/18	0/0/0/18	0/0/0/11	0/0/0/16	0/0/0/18	0/0/0/12	0/0/0/11	0/0/0/8	0/0/0/13	0/0/0/12	0/0/0/18	0/0/0/9	0/0/0/19
scaffold_15	1865259	A	0-fold_degenerate	14/0/0/0	11/0/0/0	12/0/0/0	15/0/0/0	22/0/0/0	13/0/0/0	15/0/0/0	17/0/0/0	14/0/0/0	16/0/0/0	20/0/0/0	9/0/0/0	10/0/0/0	7/0/2/0
scaffold_15	1865259	A	0-fold_degenerate	22/0/0/0	18/0/0/0	14/0/0/0	10/0/0/0	23/0/0/0	14/0/0/0	15/0/0/0	14/0/0/0	16/0/0/0	20/0/0/0	18/0/0/0	28/0/0/0	20/0/0/0	22/0/0/0
scaffold_15	1865259	A	0-fold_degenerate	8/0/0/0	18/0/0/0	17/0/0/0	14/0/0/0	12/0/0/0	23/0/0/0	22/0/0/0	16/0/0/0	13/0/0/0	26/0/0/0	4/0/0/0	14/0/0/0	9/0/0/0	20/0/0/0
scaffold_15	1932335	G	intron	0/0/13/0	0/0/11/0	0/0/26/0	0/0/20/0	0/0/15/0	0/0/11/0	0/0/16/0	0/0/14/0	0/0/8/0	0/0/41/0	0/0/8/0	0/0/12/0	0/0/6/3	0/0/8/1
scaffold_15	1932335	G	intron	0/0/26/0	0/0/23/0	0/0/19/0	0/0/18/1	0/0/17/0	0/0/17/0	0/0/15/0	0/0/19/1	0/0/22/0	0/0/23/0	0/0/22/0	0/0/28/0	0/0/20/0	0/0/20/0
scaffold_15	1932335	G	intron	0/0/15/0	0/0/10/0	0/0/17/0	0/0/11/1	0/0/5/0	0/0/11/0	0/0/15/0	0/0/18/0	0/0/17/0	0/0/8/0	0/0/14/1	0/0/19/0	0/0/15/0	0/0/14/0
scaffold_17	1654686	C	intron	0/30/0/0	0/9/0/0	0/23/0/0	0/11/0/0	0/18/0/0	0/11/0/0	0/12/0/0	0/19/0/0	0/12/0/0	0/27/0/0	0/12/0/0	2/8/0/0	0/13/0/0	0/11/0/0
scaffold_17	1654686	C	intron	0/20/0/0	0/26/0/0	0/14/0/0	0/16/0/0	0/18/0/0	0/21/0/0	0/15/0/0	0/10/0/0	0/21/0/0	0/18/0/0	0/9/0/0	0/18/0/0	0/19/0/0	0/21/0/0
scaffold_17	1654686	C	intron	0/20/0/0	0/5/0/0	0/23/0/0	0/13/0/0	0/21/0/0	0/6/0/0	0/17/0/0	0/21/0/0	0/23/0/0	0/15/0/0	0/11/0/0	0/25/0/0	0/10/0/0	0/19/0/0
scaffold_18	353111	C	intron	0/11/0/0	0/8/0/0	0/13/0/0	0/22/0/0	0/17/0/0	0/10/0/0	0/13/0/0	0/14/0/0	0/17/0/0	0/19/0/0	0/20/0/0	2/7/0/0	0/18/0/0	0/15/0/0
scaffold_18	353111	C	intron	0/27/0/0	0/21/0/0	0/20/0/0	0/21/0/0	0/24/0/0	0/22/0/0	0/25/0/0	0/16/0/0	0/15/0/0	0/21/0/0	0/17/0/0	0/19/0/0	0/17/0/0	0/21/0/0
scaffold_18	353111	C	intron	0/10/0/0	0/10/0/0	0/15/0/0	0/8/0/0	0/8/0/0	0/16/0/0	1/14/0/0	0/13/0/0	0/22/0/0	0/15/0/0	0/9/0/0	0/11/0/0	0/12/0/0	0/21/0/0
scaffold_18	1229748	T	intergenic	0/0/0/14	0/0/0/8	0/0/0/17	0/0/0/12	0/0/0/8	0/2/0/7	0/0/0/12	0/0/0/10	0/0/0/12	0/0/0/17	0/0/0/9	0/0/0/14	0/0/0/15	0/0/0/9
scaffold_18	1229748	T	intergenic	0/0/0/16	0/0/0/17	0/0/0/16	0/0/0/15	0/0/0/15	0/0/0/24	0/0/0/15	0/0/0/9	0/0/0/17	0/0/0/14	0/0/0/11	0/0/0/17	0/0/0/14	0/0/0/10
scaffold_18	1229748	T	intergenic	0/0/0/10	0/0/0/7	0/0/0/5	0/0/0/15	0/0/0/11	0/1/0/20	0/0/0/6	0/0/0/10	0/0/0/9	0/0/0/12	0/0/0/6	0/0/0/10	0/0/0/8	0/0/0/17
scaffold_18	1445892	G	intergenic	0/0/16/0	0/0/10/0	0/0/28/0	0/0/27/0	0/0/17/0	0/0/11/0	0/0/10/0	0/0/11/0	0/0/20/0	0/0/28/0	0/0/11/0	0/0/13/0	0/0/8/2	0/0/9/0
scaffold_18	1445892	G	intergenic	0/0/23/0	0/0/24/0	0/0/19/0	0/0/18/0	0/0/24/0	0/0/21/0	0/0/21/0	0/0/19/0	0/0/17/0	0/0/17/0	0/0/15/0	0/0/24/0	0/0/20/0	0/0/19/0
scaffold_18	1445892	G	intergenic	0/0/18/0	0/0/15/0	0/0/13/0	0/0/16/0	0/0/20/0	0/0/15/0	0/0/14/0	0/0/23/0	0/0/13/0	0/0/17/0	0/0/10/0	0/0/17/0	0/0/19/0	0/0/12/0
scaffold_19	338918	T	intergenic	0/2/0/7	0/0/0/9	0/0/0/17	0/0/0/11	0/0/0/17	0/0/0/13	0/0/0/20	0/0/0/18	0/0/0/15	0/0/0/13	0/0/0/11	0/0/0/9	0/0/0/19	0/0/0/16
scaffold_19	338918	T	intergenic	0/0/0/14	0/0/0/16	0/0/0/14	0/0/0/11	0/0/0/13	0/0/0/26	0/0/0/9	0/0/0/20	0/0/0/13	0/0/0/20	0/0/0/14	0/0/0/30	0/0/0/13	0/0/0/12
scaffold_19	338918	T	intergenic	0/0/0/14	0/0/0/9	0/0/0/10	0/0/0/10	0/0/0/18	0/0/0/17	0/0/0/7	0/0/0/14	0/0/0/9	0/0/0/13	0/0/0/10	0/0/0/6	0/0/0/7	0/0/0/17
scaffold_19	774705	C	intron	0/19/0/0	0/9/0/3	0/20/0/0	0/26/0/0	0/20/0/0	0/12/0/0	0/13/0/0	0/19/0/0	0/12/0/0	0/23/0/0	0/20/0/0	0/14/0/0	0/17/0/0	0/10/0/0
scaffold_19	774705	C	intron	0/28/0/0	0/13/0/3	0/29/0/0	0/20/0/0	0/11/0/0	0/27/0/0	0/22/0/0	0/16/0/0	0/27/0/0	0/13/0/0	0/23/0/0	0/28/0/0	0/28/0/0	0/26/0/0
scaffold_19	774705	C	intron	0/11/0/0	0/1/0/5	0/19/0/0	0/16/0/0	0/23/0/0	0/14/0/0	0/18/0/0	0/19/0/0	0/16/0/0	0/12/0/0	0/14/0/0	0/22/0/0	0/18/0/0	0/14/0/0
scaffold_22	560717	G	synonymous	0/0/11/0	0/0/14/0	0/0/11/0	0/0/10/0	0/0/14/0	0/0/12/0	0/0/9/0	0/0/18/0	0/0/10/0	0/0/15/0	0/0/12/0	0/0/6/2	0/0/18/0	0/0/10/0
scaffold_22	560717	G	synonymous	0/0/14/0	0/0/19/0	0/0/21/0	0/0/13/0	0/0/11/0	0/0/18/0	0/0/10/0	0/0/10/0	0/0/12/0	0/0/20/0	0/0/11/0	0/1/29/0	0/0/11/0	0/0/18/0
scaffold_22	560717	G	synonymous	0/0/19/0	0/0/11/0	0/0/14/0	0/0/10/0	0/0/8/0	0/0/16/0	0/0/8/0	0/0/11/0	0/0/10/0	0/0/14/0	0/0/10/0	0/0/17/0	0/0/9/0	0/0/16/0
scaffold_24	36056	G	intron	0/0/10/0	0/0/8/0	0/0/14/0	0/0/15/0	0/0/16/0	0/0/11/0	0/0/8/0	0/0/7/2	0/0/16/0	0/0/15/0	0/0/9/0	0/0/10/0	0/0/11/0	0/0/8/0
scaffold_24	36056	G	intron	0/0/12/0	0/0/14/0	0/0/11/0	0/0/8/0	0/0/16/0	0/0/22/0	0/0/16/0	0/0/10/0	0/0/11/0	0/0/11/0	0/0/11/0	0/0/22/0	0/0/18/0	0/0/17/0
scaffold_24	36056	G	intron	0/0/11/0	0/0/11/0	0/0/15/0	0/0/10/0	0/0/12/0	0/0/12/0	0/0/15/0	0/0/12/0	0/0/7/0	0/0/12/0	0/0/6/0	0/0/11/0	0/0/12/0	0/0/11/0
scaffold_24	290810	A	intergenic	17/0/0/0	11/0/0/0	17/0/0/0	18/0/0/0	25/0/0/0	13/0/0/0	25/0/0/0	18/0/0/0	17/0/0/0	26/0/0/0	19/0/0/0	15/0/0/0	20/0/0/0	8/0/0/2
scaffold_24	290810	A	intergenic	25/0/0/0	15/0/0/0	27/0/0/0	13/0/0/0	28/0/0/0	28/0/0/1	26/0/0/0	30/0/0/1	29/0/0/0	30/0/0/0	19/0/0/0	22/0/0/0	29/0/0/0	23/0/0/0
scaffold_24	290810	A	intergenic	17/0/0/0	20/0/0/0	8/0/0/0	11/0/0/0	16/0/0/0	23/0/0/0	14/0/0/0	18/0/0/0	15/0/0/1	17/0/0/0	15/0/0/0	15/0/0/0	17/0/0/0	21/0/0/0
scaffold_24	406106	G	0-fold_degenerate	0/0/13/0	0/0/9/0	0/0/17/0	0/0/16/0	0/0/11/0	0/0/14/0	0/0/13/0	0/0/10/0	0/0/16/0	0/0/30/0	0/0/16/0	0/0/6/2	0/0/12/0	0/0/13/0
scaffold_24	406106	G	0-fold_degenerate	0/0/22/0	0/0/19/0	0/0/16/0	0/0/13/0	0/0/19/0	0/0/24/0	0/0/22/0	0/0/23/0	0/0/17/0	0/0/18/0	0/0/17/0	0/0/29/0	0/0/20/0	0/0/26/0
scaffold_24	406106	G	0-fold_degenerate	0/0/18/0	0/0/17/0	0/0/20/0	0/0/19/0	0/0/7/0	0/0/12/0	0/0/19/0	0/0/14/0	0/0/20/1	0/0/22/0	0/0/6/0	0/0/18/0	0/0/13/0	0/0/15/0
scaffold_27	896134	G	0-fold_degenerate	0/0/13/0	0/0/11/0	0/0/20/0	0/0/12/0	0/0/13/0	0/0/11/0	0/0/16/0	0/0/24/0	0/0/13/0	0/0/16/0	0/0/19/0	0/0/7/2	0/0/8/0	0/0/11/0
scaffold_27	896134	G	0-fold_degenerate	0/0/12/0	0/0/14/0	0/0/18/0	0/0/9/0	0/0/18/0	1/0/17/0	0/0/13/0	0/0/14/0	0/0/12/0	0/0/26/0	0/0/17/0	0/0/19/0	0/0/17/0	0/0/12/0
scaffold_27	896134	G	0-fold_degenerate	0/0/7/0	0/0/14/0	0/0/7/0	0/0/7/0	0/0/9/0	0/0/14/0	0/0/13/0	0/0/19/0	0/0/8/0	0/0/13/0	0/0/11/0	0/0/15/0	0/0/9/0	0/0/10/0
scaffold_28	334508	T	intergenic	0/0/0/20	0/0/0/12	0/0/0/24	0/0/0/21	0/0/0/13	0/0/0/15	0/0/0/18	0/0/0/22	0/2/0/8	0/0/0/30	0/0/0/14	0/0/0/14	0/0/0/22	0/0/0/15
scaffold_28	334508	T	intergenic	0/0/0/26	0/0/0/20	0/0/0/20	0/0/0/15	0/1/0/20	0/0/0/29	0/0/0/17	0/0/0/13	0/0/0/19	0/0/0/25	0/0/0/27	0/0/0/26	0/0/0/23	0/0/0/25
scaffold_28	334508	T	intergenic	0/0/0/19	0/0/0/11	0/0/0/23	0/0/0/26	0/1/0/28	0/0/0/15	0/0/0/19	0/1/0/20	0/0/0/19	0/0/0/18	0/0/0/12	0/0/0/21	0/0/0/20	0/0/0/27
scaffold_28	1075343	C	intergenic	0/16/0/0	0/8/0/0	0/29/0/0	0/21/0/0	0/25/0/0	0/12/0/0	0/15/0/0	0/11/0/0	0/9/0/0	0/20/0/0	0/12/0/0	0/8/0/2	0/15/0/0	0/17/0/0
scaffold_28	1075343	C	intergenic	0/23/0/0	0/17/0/0	0/28/0/0	0/12/0/1	0/26/0/1	0/22/0/2	0/29/0/1	0/24/0/1	0/32/0/1	0/26/0/0	0/16/0/2	0/29/0/0	0/33/0/0	0/32/0/0
scaffold_28	1075343	C	intergenic	0/9/0/2	0/7/0/0	0/11/0/0	0/20/0/1	0/17/0/0	0/11/0/0	0/18/0/1	0/24/0/0	0/14/0/0	0/11/0/1	0/11/0/0	0/14/0/0	0/26/0/1	0/22/0/0
scaffold_29	1036857	C	intergenic	0/19/0/0	0/10/0/0	0/34/0/0	0/31/0/0	0/30/0/0	0/22/0/0	0/25/0/0	0/26/0/0	0/11/0/0	0/30/0/0	0/9/0/2	0/31/0/0	0/26/0/0	0/26/0/0
scaffold_29	1036857	C	intergenic	0/36/0/0	0/23/0/0	0/26/0/0	0/16/0/0	0/20/0/0	0/27/0/0	0/20/0/0	0/23/0/0	0/29/0/0	0/24/0/0	0/26/0/0	0/31/0/0	0/23/0/0	0/36/0/0
scaffold_29	1036857	C	intergenic	0/9/0/0	0/15/0/0	0/24/0/0	0/16/0/1	0/26/0/0	0/15/0/0	0/24/0/0	0/24/0/0	0/21/0/0	0/15/0/0	0/20/0/0	0/19/0/0	0/19/0/0	0/16/0/0
scaffold_30	872666	C	0-fold_degenerate	0/16/0/0	0/12/0/0	0/16/0/0	0/18/0/0	0/14/0/0	0/13/0/0	0/18/0/0	0/12/0/0	0/14/0/0	0/21/0/0	0/6/0/2	0/9/0/0	0/14/0/0	0/11/0/0
scaffold_30	872666	C	0-fold_degenerate	0/11/0/0	0/13/0/0	0/21/0/0	0/13/0/0	0/19/0/0	0/22/0/0	0/22/0/1	0/16/0/0	0/20/0/0	0/16/0/0	0/19/0/0	0/27/0/0	0/28/0/0	0/17/0/0
scaffold_30	872666	C	0-fold_degenerate	0/18/0/0	0/9/0/0	0/15/0/0	0/13/0/0	0/10/0/0	0/13/0/0	0/16/0/0	0/15/0/0	0/17/0/1	0/14/0/0	0/7/0/0	0/15/0/0	0/13/0/0	0/13/0/0
scaffold_30	1268532	C	intergenic	0/11/0/0	0/15/0/0	0/16/0/0	0/15/0/0	0/14/0/0	0/17/0/0	0/19/0/0	0/8/0/0	0/18/0/0	0/33/0/0	0/16/0/0	2/8/0/0	0/25/0/0	0/20/0/0
scaffold_30	1268532	C	intergenic	0/30/0/0	0/24/0/0	0/9/0/0	0/12/0/0	0/17/0/0	0/24/0/0	0/30/0/0	0/20/0/0	0/26/0/0	0/19/0/0	0/17/0/0	0/24/0/0	0/23/0/0	0/15/0/0
scaffold_30	1268532	C	intergenic	0/23/0/0	0/12/0/0	0/12/0/0	0/16/0/0	0/17/0/0	0/14/0/0	0/7/0/0	0/19/0/0	0/24/0/0	0/21/0/0	0/11/0/0	0/22/0/0	0/14/0/0	0/21/0/0
scaffold_32	265258	G	intergenic	0/0/17/0	1/0/7/0	0/0/22/0	0/0/26/0	0/0/18/0	0/0/15/0	0/0/17/0	0/0/26/0	0/0/14/0	0/0/18/0	0/0/21/0	3/0/12/0	0/0/19/0	0/0/8/0
scaffold_32	265258	G	intergenic	2/0/32/0	1/0/18/0	1/0/20/0	0/0/15/0	2/0/24/0	1/0/20/0	1/0/31/0	0/0/25/0	3/0/23/0	2/0/22/0	1/0/22/0	0/0/26/0	1/0/30/0	2/0/25/0
scaffold_32	265258	G	intergenic	0/0/13/0	0/0/11/0	0/0/9/0	0/0/14/0	0/0/20/0	0/0/21/0	0/0/20/0	1/0/16/0	0/0/12/0	0/0/18/0	0/0/12/0	0/0/18/0	0/0/13/0	1/0/9/0
scaffold_33	63142	T	intergenic	0/0/0/19	0/0/0/16	0/0/0/15	0/0/0/18	0/0/0/22	0/0/0/16	0/0/0/19	2/0/0/7	0/0/0/22	0/0/0/30	0/0/0/16	0/0/0/18	0/0/0/23	0/0/0/15
scaffold_33	63142	T	intergenic	0/0/0/31	0/0/0/19	0/0/0/22	0/0/0/25	0/0/0/36	0/0/0/22	0/0/0/27	0/0/0/20	0/0/0/35	0/0/0/28	0/0/0/18	0/0/0/30	0/0/0/22	0/0/0/24
scaffold_33	63142	T	intergenic	0/0/0/20	0/0/0/14	0/0/0/24	0/0/0/10	0/0/0/23	0/0/0/17	0/0/0/16	0/0/0/22	0/0/0/30	0/0/0/22	0/0/0/16	0/0/0/20	0/0/0/14	0/0/0/19
scaffold_33	311534	T	0-fold_degenerate	0/0/0/21	0/0/0/12	0/0/0/21	0/0/0/34	0/0/0/20	0/2/0/8	0/0/0/12	0/0/0/14	0/0/0/12	0/0/0/17	0/0/0/11	0/0/0/20	0/0/0/13	0/0/0/10
scaffold_33	311534	T	0-fold_degenerate	0/0/0/23	0/0/0/18	0/0/0/15	0/0/0/10	0/0/0/25	0/0/0/19	0/0/0/14	0/0/0/13	0/0/0/21	0/0/0/12	0/0/0/15	0/0/0/16	1/0/0/14	0/0/0/21
scaffold_33	311534	T	0-fold_degenerate	0/0/0/15	0/0/0/16	0/0/0/8	0/0/0/11	0/0/0/19	0/0/0/11	0/0/0/12	0/0/0/19	0/0/0/10	0/0/0/16	0/0/0/15	0/0/0/20	0/0/0/7	0/0/0/16
scaffold_33	981631	C	intron	0/13/0/0	0/13/0/0	0/17/0/0	0/10/0/0	0/19/0/0	0/20/0/0	0/10/0/0	0/14/0/0	0/11/0/0	0/15/0/0	0/8/0/0	0/11/0/0	0/9/0/0	0/6/0/2
scaffold_33	981631	C	intron	0/16/0/0	0/11/0/0	0/15/0/0	0/14/0/0	0/25/0/0	0/22/0/0	0/17/0/0	0/12/0/0	0/20/0/0	0/14/0/0	0/22/0/0	0/20/0/0	0/23/0/0	0/25/0/0
scaffold_33	981631	C	intron	0/11/0/0	0/11/0/0	0/6/0/0	0/9/0/0	0/9/0/0	0/12/0/0	0/15/0/0	0/12/0/0	0/8/0/0	0/10/0/0	0/9/0/0	0/19/0/0	0/9/0/0	0/17/0/0
scaffold_33	1226132	T	synonymous	0/0/0/17	0/0/0/11	0/0/0/24	0/0/0/28	0/0/0/13	0/0/0/17	0/0/0/15	0/0/0/16	0/0/0/10	0/0/0/19	0/0/0/16	0/0/0/10	0/2/0/7	0/0/0/9
scaffold_33	1226132	T	synonymous	0/0/0/19	0/0/0/15	0/0/0/13	0/0/0/10	0/0/0/17	0/0/0/28	0/0/0/14	0/0/0/17	0/0/0/19	0/0/0/16	0/0/0/21	0/0/0/12	0/0/0/12	0/0/0/18
scaffold_33	1226132	T	synonymous	0/0/0/10	0/0/0/13	0/0/0/12	0/0/0/12	0/0/0/11	0/0/0/7	0/0/0/10	0/0/0/19	0/0/0/11	0/0/0/16	0/0/0/17	0/0/0/10	0/0/0/9	0/0/0/11
scaffold_35	425598	T	intergenic	0/0/0/20	0/0/0/11	0/0/0/28	0/0/0/20	0/0/0/15	0/0/0/16	0/0/0/19	0/0/0/17	0/0/0/13	0/1/0/28	0/0/0/11	0/0/1/11	0/0/0/10	0/0/3/8
scaffold_35	425598	T	intergenic	0/0/0/18	0/0/0/19	0/0/0/8	0/0/0/15	0/0/0/16	0/0/0/21	0/0/0/12	0/0/0/18	0/0/0/16	0/0/0/19	0/0/0/32	0/0/1/24	0/0/0/21	0/0/0/25
scaffold_35	425598	T	intergenic	0/0/0/18	0/0/0/16	0/0/0/10	0/0/0/16	0/0/0/6	0/0/0/29	0/0/0/12	0/0/0/23	0/0/1/8	0/0/1/21	0/0/0/13	0/0/0/17	0/0/0/14	0/0/0/12
scaffold_35	656946	C	intergenic	0/12/0/0	0/9/0/0	0/14/0/3	0/12/0/0	0/9/0/0	0/8/0/1	0/10/0/0	0/10/0/0	0/14/0/0	0/8/0/3	0/13/0/0	0/10/0/0	0/15/0/0	0/13/0/0
scaffold_35	656946	C	intergenic	0/18/0/0	0/21/0/0	0/19/0/0	0/15/0/0	0/13/0/0	0/12/0/0	0/18/0/0	0/12/0/0	0/13/0/0	0/15/0/2	0/14/0/1	0/20/0/0	0/19/0/0	0/23/0/0
scaffold_35	656946	C	intergenic	0/10/0/0	0/14/0/0	0/11/0/0	0/12/0/1	0/12/0/0	0/11/0/0	0/13/0/0	0/14/0/0	0/14/0/0	0/11/0/0	0/14/0/0	0/17/0/0	0/11/0/0	0/20/0/0
scaffold_36	831871	C	0-fold_degenerate	0/19/0/0	0/13/0/0	0/29/0/0	0/18/0/0	0/24/0/0	0/13/0/0	0/13/0/0	0/10/0/0	0/11/0/3	0/19/0/0	0/15/0/0	0/15/0/0	0/18/0/0	0/20/0/0
scaffold_36	831871	C	0-fold_degenerate	0/17/0/0	0/20/0/0	0/15/0/0	0/18/0/0	0/18/0/0	0/22/0/0	0/16/0/0	0/17/0/0	0/26/0/0	0/14/0/1	0/16/0/0	0/19/0/0	0/16/0/0	0/16/0/0
scaffold_36	831871	C	0-fold_degenerate	0/12/0/0	0/6/0/0	0/17/0/0	0/16/0/0	0/12/0/0	0/8/0/1	0/21/0/0	0/15/0/0	0/15/0/0	0/12/0/2	0/14/0/0	0/24/0/0	0/15/0/0	0/20/0/0
scaffold_37	334865	A	intergenic	16/0/0/0	15/0/0/0	22/0/0/0	17/0/0/0	21/0/0/0	16/0/0/0	22/0/0/0	17/0/0/0	12/0/0/3	33/0/0/0	15/0/0/0	30/0/0/0	22/0/0/0	11/0/0/0
scaffold_37	334865	A	intergenic	32/0/0/0	27/0/0/0	26/0/0/0	20/0/0/0	29/0/0/0	26/0/0/0	29/0/0/0	30/0/0/0	26/0/0/0	23/0/0/0	19/0/0/0	28/0/0/0	19/0/0/0	28/0/0/0
scaffold_37	334865	A	intergenic	21/0/0/0	11/0/0/0	17/0/0/0	19/0/0/0	22/0/0/1	10/0/0/0	14/0/0/0	20/0/0/0	28/0/0/0	12/0/0/0	10/0/0/0	32/0/0/0	20/0/0/0	30/0/0/0
scaffold_37	353734	C	intron	0/10/0/0	0/8/0/0	0/13/0/0	0/14/0/0	0/15/0/0	0/12/0/0	0/8/0/0	0/18/0/0	0/13/0/0	0/21/0/0	0/9/0/0	0/10/0/0	0/6/0/2	0/9/0/0
scaffold_37	353734	C	intron	0/14/0/0	0/17/0/0	0/10/0/0	0/10/0/0	0/17/0/0	0/13/0/0	0/15/0/0	0/20/0/0	0/13/0/0	0/11/0/0	0/20/0/0	0/15/0/0	0/14/0/0	0/19/0/0
scaffold_37	353734	C	intron	0/11/0/0	0/10/0/0	0/12/0/0	0/11/0/0	0/11/0/0	0/7/0/0	0/7/0/0	0/14/0/0	0/13/0/0	0/11/0/0	0/14/0/0	0/8/0/0	0/9/0/0	0/15/0/0
scaffold_39	420340	A	intergenic	12/0/0/0	11/0/0/0	22/0/0/0	21/0/0/0	18/0/0/0	12/0/0/0	22/0/0/0	17/0/0/0	9/0/0/0	21/0/0/0	6/0/0/2	10/0/0/0	11/0/0/0	17/0/0/0
scaffold_39	420340	A	intergenic	23/0/0/0	22/0/0/1	21/0/0/0	17/0/0/0	22/0/0/0	24/0/0/0	26/0/0/0	25/0/0/0	22/0/0/0	18/0/0/1	16/0/0/0	26/0/0/0	19/0/0/0	22/0/0/0
scaffold_39	420340	A	intergenic	14/0/0/0	12/0/0/0	16/0/0/0	24/0/0/0	14/0/0/0	4/0/0/0	29/0/0/1	17/0/0/0	16/0/0/0	8/0/0/1	11/0/0/0	19/0/0/0	15/0/0/0	20/0/0/0
scaffold_41	808120	G	intergenic	0/0/16/0	0/0/19/0	0/0/13/0	0/0/18/0	0/0/14/0	0/0/17/0	0/0/24/0	0/0/20/0	0/0/18/0	0/0/19/0	0/0/24/0	3/0/12/0	0/0/20/0	0/0/9/0
scaffold_41	808120	G	intergenic	0/0/9/0	0/0/25/0	0/0/27/0	0/0/20/0	0/0/24/0	0/0/24/0	0/0/26/0	0/0/26/0	0/0/27/0	0/0/28/0	0/0/20/0	0/0/30/0	0/0/24/0	0/0/20/0
scaffold_41	808120	G	intergenic	0/0/25/0	0/0/19/0	0/0/30/0	0/0/13/0	0/0/13/0	0/0/21/0	0/0/12/0	0/0/12/0	0/0/17/0	0/0/20/0	0/0/16/0	0/0/17/0	0/0/12/0	0/0/19/0
scaffold_41	808121	A	intergenic	16/0/0/0	19/0/0/0	13/0/0/0	18/0/0/0	13/0/0/0	17/0/0/0	24/0/0/0	20/0/0/0	18/0/0/0	19/0/0/0	23/0/0/0	12/0/0/3	19/0/0/0	9/0/0/0
scaffold_41	808121	A	intergenic	9/0/0/0	25/0/0/0	27/0/0/0	20/0/0/0	24/0/0/0	25/0/0/0	26/0/0/0	26/0/0/0	27/0/0/0	28/0/0/0	21/0/0/0	29/0/0/0	24/0/0/0	20/0/0/0
scaffold_41	808121	A	intergenic	26/0/0/0	18/0/0/0	30/0/0/0	13/0/0/0	13/0/0/0	20/0/0/0	12/0/0/0	12/0/0/0	17/0/0/0	20/0/0/0	16/0/0/0	15/0/0/0	12/0/0/0	19/0/0/0
scaffold_42	238280	G	intergenic	0/0/18/0	0/0/19/0	0/0/17/0	0/0/14/0	0/0/10/0	0/0/8/0	0/0/10/0	0/0/11/0	0/0/14/0	0/0/16/0	0/0/17/0	0/0/10/0	0/0/18/0	2/0/7/0
scaffold_42	238280	G	intergenic	0/0/16/0	0/0/21/0	0/0/14/0	0/0/20/0	0/0/17/0	0/0/11/0	0/0/19/0	0/0/11/0	0/0/20/0	0/0/14/0	0/0/15/0	0/0/12/0	0/0/13/0	0/0/19/0
scaffold_42	238280	G	intergenic	0/0/12/0	0/0/11/0	0/0/14/0	0/0/19/0	0/0/7/0	0/0/7/0	0/0/9/0	0/0/20/0	0/0/14/0	0/0/10/0	0/0/9/0	0/0/20/0	0/0/12/0	0/0/7/0
scaffold_45	114536	G	intergenic	0/0/14/0	2/0/8/0	0/0/15/0	0/0/18/0	0/0/18/0	0/0/17/0	0/0/17/0	0/0/17/0	0/0/17/0	0/0/20/0	0/0/16/0	0/0/14/0	0/0/16/0	0/0/17/0
scaffold_45	114536	G	intergenic	0/0/23/0	0/0/21/0	0/0/19/0	0/0/18/0	1/0/22/0	0/0/24/0	0/0/18/0	0/0/20/0	0/0/13/0	0/0/18/0	0/0/22/0	0/0/14/0	0/0/20/0	0/0/22/0
scaffold_45	114536	G	intergenic	0/0/18/0	0/0/17/0	0/0/15/0	0/0/13/0	0/0/23/0	0/0/9/0	0/0/18/0	0/0/26/0	0/0/19/0	0/0/20/0	0/0/14/0	0/0/17/0	0/0/14/0	0/0/18/0
scaffold_45	494437	G	intergenic	0/0/8/0	0/0/14/0	0/0/23/0	0/0/11/0	0/0/15/0	0/0/8/0	0/0/25/0	0/0/13/0	0/0/16/0	0/0/36/0	0/0/15/0	0/0/8/2	0/0/12/0	0/0/16/0
scaffold_45	494437	G	intergenic	0/0/34/0	0/0/14/0	0/0/20/0	0/0/17/0	0/0/27/0	0/0/21/0	0/0/25/0	0/0/19/0	0/0/24/0	0/0/23/0	0/0/19/0	0/0/36/0	0/0/24/0	0/0/19/0
scaffold_45	494437	G	intergenic	0/0/13/0	0/0/9/0	0/0/10/0	0/0/13/0	0/0/27/0	0/0/19/0	0/0/20/0	0/0/21/0	0/0/13/0	0/0/18/0	0/0/13/0	0/0/13/0	0/0/11/0	0/0/13/0
scaffold_45	538702	C	intergenic	0/19/0/1	0/11/0/0	0/18/0/0	0/23/0/0	0/25/0/0	0/13/0/0	0/18/0/0	0/10/0/0	0/10/0/5	0/30/0/0	0/11/0/0	0/15/0/0	0/18/0/0	0/13/0/0
scaffold_45	538702	C	intergenic	0/24/0/0	0/19/0/0	0/20/0/0	0/18/0/0	0/22/0/0	0/31/0/0	0/28/0/0	0/24/0/0	0/20/0/0	0/12/0/0	0/15/0/0	0/30/0/0	0/23/0/0	0/29/0/0
scaffold_45	538702	C	intergenic	0/11/0/0	0/11/0/1	0/20/0/0	0/7/0/0	0/21/0/0	0/12/0/0	0/14/0/0	0/24/0/0	0/21/0/1	0/15/0/0	0/5/0/0	0/14/0/0	0/15/0/1	0/17/0/1
scaffold_45	729810	G	intergenic	0/0/16/0	0/0/7/2	0/0/26/0	0/0/20/0	0/0/17/0	0/0/18/0	0/0/14/0	0/0/18/0	0/0/10/0	0/0/28/0	0/0/11/0	0/0/10/0	0/0/9/0	0/0/8/0
scaffold_45	729810	G	intergenic	0/0/24/0	0/0/22/0	0/0/12/0	0/0/16/0	0/0/22/0	0/0/21/0	0/0/23/0	0/0/12/0	0/0/32/0	0/0/14/1	0/0/24/0	0/0/29/0	0/0/25/0	0/0/30/0
scaffold_45	729810	G	intergenic	0/0/20/0	0/0/13/0	0/0/23/0	0/0/16/0	0/0/16/0	0/0/20/0	0/0/15/0	0/0/20/0	0/0/20/0	0/0/18/0	0/0/8/0	0/0/25/0	0/0/12/0	0/0/20/0
scaffold_46	46173	C	intergenic	0/16/0/0	0/11/0/0	0/22/0/0	0/20/0/0	0/12/0/0	0/15/0/0	0/19/0/0	0/16/0/0	0/20/0/0	0/22/0/0	0/10/0/0	0/14/0/0	2/7/0/0	0/12/0/0
scaffold_46	46173	C	intergenic	0/23/0/0	0/22/0/0	0/19/0/0	0/12/0/0	0/15/0/0	0/21/0/0	0/23/0/0	0/25/0/0	0/29/0/0	0/15/0/0	0/24/0/0	0/25/0/0	0/27/0/0	0/29/0/0
scaffold_46	46173	C	intergenic	0/5/0/0	0/14/0/0	0/23/0/0	0/23/0/0	0/21/0/0	0/19/0/0	0/9/0/0	0/20/0/0	0/10/0/0	0/13/0/0	0/14/0/0	0/13/0/0	0/10/0/0	0/9/0/0
scaffold_47	412665	C	intergenic	0/18/0/0	0/16/0/0	0/23/0/0	0/17/0/0	0/15/0/0	0/19/0/0	0/13/0/0	0/23/0/0	0/11/0/0	0/45/0/0	0/13/0/0	2/8/0/0	0/19/0/0	0/19/0/0
scaffold_47	412665	C	intergenic	0/12/0/0	0/25/0/0	0/10/0/0	0/15/0/0	0/22/0/0	0/33/0/0	0/20/0/0	0/19/0/0	0/25/0/0	0/20/0/0	0/26/0/0	0/22/0/0	0/34/0/0	0/18/0/0
scaffold_47	412665	C	intergenic	0/21/0/0	0/9/0/0	0/14/0/0	0/11/0/0	0/20/0/0	0/15/0/0	0/18/0/0	0/15/0/0	0/11/0/0	0/7/0/0	0/11/0/0	0/15/0/0	0/15/0/0	0/16/0/0
scaffold_47	461155	C	intergenic	0/33/0/1	1/16/0/0	0/14/0/0	0/28/0/0	0/17/0/1	0/15/0/1	0/25/0/1	0/10/0/0	0/6/0/4	0/35/0/0	0/26/0/0	0/14/0/0	0/17/0/0	0/12/0/0
scaffold_47	461155	C	intergenic	0/21/0/0	0/20/0/1	0/19/0/0	0/15/0/1	0/14/0/0	0/16/0/1	0/25/0/0	0/20/0/0	0/13/0/1	0/15/0/1	0/23/0/1	0/17/0/0	0/15/0/0	0/24/0/0
scaffold_47	461155	C	intergenic	0/17/0/0	0/10/0/0	0/14/0/0	0/22/0/0	0/14/0/0	0/18/0/0	0/16/0/0	0/17/0/0	0/15/0/0	0/19/0/0	0/14/0/0	0/10/0/0	0/10/0/0	0/19/0/0
scaffold_47	607514	T	intergenic	0/0/0/28	0/0/0/23	0/5/0/28	0/0/0/35	0/1/0/17	0/2/0/20	0/0/0/36	0/0/0/29	0/0/0/14	0/22/0/31	0/0/0/26	0/0/0/10	0/0/0/29	0/1/0/15
scaffold_47	607514	T	intergenic	0/2/0/31	0/0/0/24	0/0/0/30	0/1/0/20	0/3/0/28	0/3/0/33	0/4/0/22	0/1/0/29	0/2/0/35	0/0/0/35	0/1/0/38	0/3/0/36	0/2/0/33	0/6/0/28
scaffold_47	607514	T	intergenic	0/0/0/21	0/0/0/19	0/0/0/27	0/1/0/16	0/0/0/19	0/0/0/27	0/0/0/22	0/0/0/24	0/0/0/15	0/0/0/32	0/0/0/15	0/0/0/17	0/0/0/20	0/1/0/23
scaffold_48	268614	T	intergenic	0/0/0/18	0/0/0/17	0/0/0/18	0/0/0/34	0/0/0/20	0/0/0/21	0/0/0/22	0/0/0/17	0/0/0/14	0/0/0/22	0/0/0/19	0/4/0/11	0/0/0/12	0/0/0/12
scaffold_48	268614	T	intergenic	0/0/0/39	0/0/0/11	0/0/0/17	0/0/0/16	0/0/0/21	0/0/0/35	0/0/0/16	0/0/0/22	0/0/0/21	0/0/0/11	0/0/0/29	0/5/0/25	0/0/0/23	0/0/0/31
scaffold_48	268614	T	intergenic	0/0/0/6	0/0/0/3	0/0/0/9	0/0/0/7	0/0/0/18	0/0/0/0	0/0/0/27	0/0/0/11	0/0/0/12	0/0/0/2	0/0/0/15	0/2/0/11	0/0/0/4	0/0/0/8
scaffold_51	411548	A	intergenic	26/0/0/0	9/0/0/0	12/0/0/0	13/0/0/0	13/0/0/0	24/0/0/0	20/0/0/0	21/0/0/0	14/0/0/0	20/0/0/0	11/0/0/0	8/0/0/0	15/0/0/0	7/0/2/0
scaffold_51	411548	A	intergenic	23/0/0/0	21/0/0/0	22/0/0/0	27/0/0/0	19/0/0/0	29/0/0/0	26/0/0/0	25/0/0/0	20/0/0/0	37/0/0/0	21/0/0/0	18/0/0/0	22/0/0/0	32/0/0/0
scaffold_51	411548	A	intergenic	14/0/0/0	12/0/0/0	20/0/0/0	14/0/0/0	26/0/0/0	14/0/0/0	13/0/0/0	22/0/0/0	22/0/0/0	23/0/0/0	16/0/0/0	25/0/0/0	20/0/0/0	15/0/0/0
scaffold_53	631040	G	intergenic	0/0/23/0	0/0/13/0	0/0/19/0	0/0/18/0	0/0/12/0	0/0/12/0	0/0/13/0	0/0/17/0	0/0/14/0	6/0/15/0	0/0/17/0	0/0/12/0	0/0/20/0	0/0/11/0
scaffold_53	631040	G	intergenic	0/0/21/0	0/0/17/0	0/0/19/0	0/0/14/0	0/0/21/0	0/0/23/0	0/0/21/0	0/0/18/0	0/0/26/0	9/0/5/0	0/0/17/0	0/0/28/0	0/0/23/0	0/0/26/0
scaffold_53	631040	G	intergenic	0/0/16/0	0/0/21/0	0/0/19/0	0/0/15/0	0/0/12/0	0/0/17/0	0/0/16/0	0/0/9/0	0/0/12/0	2/0/11/0	0/0/12/0	0/0/14/0	0/0/15/0	0/0/15/0
scaffold_54	139126	C	intergenic	0/18/0/0	0/16/0/0	0/12/0/0	0/16/0/0	0/14/0/0	0/20/0/0	0/16/0/0	2/7/0/0	0/14/0/0	0/20/0/0	0/9/0/0	0/10/0/0	0/18/0/0	0/10/0/0
scaffold_54	139126	C	intergenic	0/11/0/0	0/15/0/0	0/11/0/0	0/15/0/0	0/20/0/0	0/16/0/0	0/12/0/0	0/11/0/0	0/19/0/0	0/12/0/0	0/21/0/0	0/13/0/0	0/12/0/0	0/17/0/0
scaffold_54	139126	C	intergenic	0/13/0/0	0/15/0/0	0/13/0/0	0/23/0/0	0/17/0/0	0/13/0/0	0/12/0/0	0/20/0/0	0/8/0/0	0/3/0/0	0/11/0/0	0/17/0/0	0/19/0/0	0/17/0/0
scaffold_55	509646	T	intergenic	0/0/0/18	0/0/0/13	0/0/0/21	0/0/0/20	0/0/0/25	0/0/0/13	0/0/0/19	0/0/0/11	0/0/0/15	0/0/0/26	0/0/0/9	0/0/0/17	0/0/0/19	2/0/0/6
scaffold_55	509646	T	intergenic	0/0/0/16	0/0/0/20	0/0/0/23	0/0/0/10	0/0/0/20	0/0/0/20	0/0/0/21	0/0/0/16	0/0/0/32	0/0/0/11	0/0/0/18	0/1/0/17	0/0/0/17	0/0/0/21
scaffold_55	509646	T	intergenic	0/0/0/14	0/0/0/4	0/0/0/11	0/0/0/19	0/0/0/15	0/0/0/11	0/0/0/18	0/0/0/15	0/0/0/9	0/0/0/5	0/0/0/8	0/0/0/15	0/0/0/11	0/0/0/15
scaffold_58	22568	G	intergenic	0/0/16/0	0/0/18/0	0/0/11/0	0/0/16/0	0/0/14/0	0/0/10/0	0/0/18/0	0/0/12/0	0/0/12/0	0/0/14/0	0/0/13/0	0/0/6/2	0/0/12/0	0/0/13/0
scaffold_58	22568	G	intergenic	0/0/21/0	0/0/19/0	0/0/19/0	0/0/10/0	0/0/17/0	0/0/17/0	0/0/24/0	0/0/19/0	0/0/15/0	0/0/18/0	0/0/16/0	0/0/17/0	0/0/19/0	0/0/20/0
scaffold_58	22568	G	intergenic	0/0/9/0	0/0/13/0	0/0/8/0	0/0/8/0	0/0/12/0	0/0/15/0	0/0/7/0	0/0/17/0	0/0/21/0	0/0/17/0	0/0/10/0	0/0/11/0	0/0/7/0	0/0/16/0
scaffold_60	281896	G	intergenic	0/0/15/0	0/0/13/0	0/0/20/0	0/0/13/0	0/0/14/0	0/0/18/0	0/0/15/0	0/0/9/0	0/0/13/0	0/0/31/0	0/0/14/0	0/0/6/2	0/0/17/0	0/0/14/0
scaffold_60	281896	G	intergenic	0/0/19/0	0/0/21/0	0/0/24/0	0/0/17/0	0/0/19/0	0/0/25/0	0/0/15/0	0/0/16/0	0/0/29/1	0/0/23/0	0/0/35/0	0/0/14/0	0/0/25/0	0/0/17/0
scaffold_60	281896	G	intergenic	0/0/15/0	0/0/6/0	0/0/15/0	0/0/11/0	0/0/8/0	0/0/13/0	0/0/19/0	0/0/16/0	0/0/7/0	0/0/3/0	0/0/9/0	0/0/15/0	0/0/19/0	0/0/18/0
scaffold_61	689393	G	intergenic	0/0/19/0	0/0/11/0	0/0/25/0	0/0/13/0	0/0/23/0	0/0/16/0	0/0/19/0	0/0/15/0	0/0/14/0	0/0/34/0	0/0/12/0	0/0/13/0	0/0/7/2	0/0/13/0
scaffold_61	689393	G	intergenic	0/0/34/0	0/0/18/0	0/0/24/0	0/0/14/0	0/0/26/0	0/0/26/0	0/0/22/0	0/0/28/0	0/0/26/0	0/0/27/0	0/0/27/0	0/0/26/0	0/0/25/0	0/0/22/0
scaffold_61	689393	G	intergenic	0/0/22/0	0/0/10/0	0/0/18/0	0/0/20/0	0/0/22/0	0/0/11/0	0/0/22/0	0/0/24/0	0/0/16/0	0/0/7/0	0/0/12/0	0/0/12/0	0/0/14/0	0/0/14/0
scaffold_62	226930	G	intergenic	0/0/12/0	0/0/9/0	4/0/10/0	0/0/15/0	0/0/15/0	1/0/11/0	0/0/9/0	0/0/11/0	0/0/10/0	0/0/18/0	0/0/10/0	0/0/11/0	0/0/20/0	0/0/9/0
scaffold_62	226930	G	intergenic	0/0/16/0	0/0/19/0	0/0/14/0	0/0/14/0	0/0/17/0	0/0/10/0	0/0/15/0	0/0/25/0	0/0/16/0	0/0/24/0	0/0/16/0	1/0/24/0	0/0/15/0	0/0/18/0
scaffold_62	226930	G	intergenic	0/0/12/0	0/0/12/0	0/0/16/0	0/0/11/0	0/0/16/0	0/0/14/0	0/0/15/0	0/0/7/0	0/0/17/0	0/0/7/0	0/0/19/0	0/0/5/0	0/0/6/0	0/0/19/0
scaffold_63	387611	C	1-fold_degenerate	0/12/0/0	0/12/0/0	0/14/0/0	0/16/0/0	0/14/0/0	0/8/0/0	0/20/0/0	0/13/0/0	0/11/0/0	0/17/0/0	0/9/0/0	2/6/0/0	0/11/0/0	0/10/0/0
scaffold_63	387611	C	1-fold_degenerate	0/16/0/0	0/15/0/0	0/14/0/0	0/17/0/0	0/13/0/0	0/14/0/0	0/14/0/0	0/12/0/0	0/16/0/0	0/9/0/0	0/24/0/0	0/18/0/0	0/26/0/0	0/29/0/0
scaffold_63	387611	C	1-fold_degenerate	0/10/0/0	0/9/0/0	0/9/0/0	0/16/0/0	0/14/0/0	0/8/0/0	0/7/0/0	0/13/0/0	0/8/0/0	0/15/0/0	0/15/0/0	0/12/0/0	0/13/0/0	0/13/0/0
scaffold_67	559303	G	synonymous	0/0/11/0	0/0/13/0	0/0/15/0	0/0/12/0	0/0/12/0	0/0/13/0	0/0/16/0	0/0/10/0	0/0/11/0	0/0/17/0	0/0/10/0	0/0/7/2	0/0/16/0	0/0/12/0
scaffold_67	559303	G	synonymous	0/0/20/0	0/0/11/0	0/0/12/0	0/0/16/0	0/0/21/0	0/0/27/0	0/0/19/0	0/0/22/0	0/0/24/0	0/0/12/0	0/0/18/0	0/0/21/0	0/0/15/0	0/0/26/0
scaffold_67	559303	G	synonymous	0/0/16/0	0/0/17/0	0/0/20/0	0/0/10/0	0/0/9/0	0/0/19/0	0/0/12/0	0/0/15/0	0/0/19/0	0/0/14/0	0/0/10/0	0/0/20/0	0/0/10/0	0/0/7/0
scaffold_69	207235	C	0-fold_degenerate	0/14/0/0	0/8/0/0	0/17/0/0	0/28/0/0	0/24/0/0	0/19/0/0	0/13/0/0	0/15/0/0	0/17/0/0	0/15/0/0	0/13/0/0	2/7/0/0	0/19/0/0	0/14/0/0
scaffold_69	207235	C	0-fold_degenerate	0/26/0/0	0/25/0/0	0/24/0/0	0/16/0/0	0/26/0/0	0/15/0/0	0/19/0/0	0/13/0/0	0/22/0/0	0/16/0/0	0/21/0/0	0/15/0/0	0/23/0/0	0/26/0/0
scaffold_69	207235	C	0-fold_degenerate	0/23/0/0	0/10/0/0	0/19/0/0	0/20/0/0	0/18/0/0	0/19/0/0	0/14/0/0	0/20/0/0	0/20/0/0	0/11/0/0	0/12/0/0	0/12/0/0	0/13/0/0	0/19/0/0
scaffold_70	349724	C	intergenic	0/20/0/0	0/11/0/0	0/20/0/0	0/18/0/0	0/18/0/0	0/16/0/0	0/8/0/0	0/13/0/0	0/16/0/0	0/17/0/0	0/13/0/0	0/16/0/0	2/7/0/0	0/17/0/0
scaffold_70	349724	C	intergenic	0/20/0/0	0/15/0/0	0/27/0/0	0/14/0/0	0/14/0/0	0/27/0/0	0/14/0/0	0/23/0/0	0/20/0/0	0/23/0/0	0/18/0/0	0/14/0/0	0/19/0/0	0/15/0/0
scaffold_70	349724	C	intergenic	0/13/0/0	0/9/0/0	0/19/0/0	0/8/0/0	0/13/0/0	0/15/0/0	0/7/0/0	0/16/0/0	0/14/0/0	0/18/0/0	0/4/0/0	0/9/0/0	0/8/0/0	0/9/0/0
scaffold_71	428145	C	intergenic	0/12/0/0	0/10/0/0	0/17/0/0	0/14/0/0	0/9/0/0	0/11/0/0	0/17/0/0	0/26/0/0	0/14/0/0	0/20/0/0	0/8/0/0	0/9/0/0	2/7/0/0	0/13/0/0
scaffold_71	428145	C	intergenic	0/16/0/0	0/13/0/0	0/15/0/0	0/2/0/0	0/20/0/0	0/18/0/0	0/24/0/0	0/16/0/0	0/20/0/0	0/18/0/0	0/22/0/0	0/30/0/0	0/23/0/0	0/17/0/0
scaffold_71	428145	C	intergenic	0/24/0/0	0/21/0/0	0/8/0/0	0/17/0/0	0/12/0/0	0/10/0/0	0/24/0/0	0/9/0/0	0/11/0/0	0/14/0/0	0/13/0/0	0/11/0/0	0/12/0/0	0/12/0/0
scaffold_75	201122	G	intron	0/0/13/0	0/0/9/0	0/0/10/0	0/0/11/0	0/0/11/0	0/0/15/0	0/0/14/0	0/0/11/0	0/0/9/0	0/0/18/0	0/0/10/0	0/0/9/0	0/0/9/0	0/0/6/2
scaffold_75	201122	G	intron	0/0/9/0	0/0/10/0	0/0/10/0	0/0/8/0	0/0/12/0	0/0/10/0	0/0/13/0	0/0/15/0	0/0/11/0	0/0/13/0	0/0/17/0	0/0/10/0	0/0/18/0	0/0/8/0
scaffold_75	201122	G	intron	0/0/10/0	0/0/5/0	0/0/12/0	0/0/13/0	0/0/10/0	0/0/10/0	0/0/10/0	0/0/7/0	0/0/11/0	0/0/5/0	0/0/10/0	0/0/9/0	0/0/5/0	0/0/12/0
scaffold_75	312426	T	0-fold_degenerate	0/0/0/18	0/0/0/20	0/0/0/11	0/0/0/8	0/0/0/13	0/0/0/15	0/0/0/9	0/0/0/11	0/0/0/10	0/0/0/17	0/0/0/10	0/0/0/12	2/0/0/7	0/0/0/12
scaffold_75	312426	T	0-fold_degenerate	0/0/0/21	0/0/0/20	0/0/0/17	0/0/0/14	0/0/0/18	0/0/0/26	0/0/0/21	0/0/0/14	0/0/0/24	0/0/0/21	0/0/0/24	0/0/0/17	0/0/0/17	0/0/0/17
scaffold_75	312426	T	0-fold_degenerate	0/0/0/10	0/0/0/12	0/0/0/16	0/0/0/16	0/0/0/16	0/0/0/11	0/0/0/13	0/0/0/15	0/0/0/19	0/0/0/12	0/0/0/7	0/0/0/17	0/0/0/10	0/0/0/16
scaffold_75	436887	T	intergenic	3/0/0/12	0/0/0/20	0/0/0/25	0/0/0/19	0/0/0/16	0/0/0/20	0/0/0/19	0/0/0/21	0/0/0/23	0/0/0/21	0/0/0/17	0/0/0/19	0/0/0/22	0/0/0/11
scaffold_75	436887	T	intergenic	1/0/0/23	0/0/0/23	2/0/0/16	0/0/0/12	1/0/0/18	0/0/0/19	0/0/0/11	0/0/0/23	1/0/0/13	1/0/0/16	0/0/0/21	0/0/0/24	0/0/0/18	0/0/0/20
scaffold_75	436887	T	intergenic	0/0/0/14	0/0/0/17	0/0/0/16	0/0/0/18	0/0/0/18	0/0/0/8	0/0/0/10	0/0/0/20	0/0/0/17	0/0/0/21	0/0/0/19	0/0/0/17	1/0/0/17	0/0/0/18
scaffold_79	209045	C	intergenic	0/25/0/0	0/11/0/0	0/25/0/0	0/20/0/0	0/21/0/0	0/17/0/0	0/25/0/0	0/13/0/0	0/15/0/0	0/28/0/0	0/17/0/0	0/8/0/2	0/20/0/0	0/14/0/0
scaffold_79	209045	C	intergenic	0/28/0/0	0/18/0/0	0/18/0/0	0/17/0/0	0/14/0/0	0/33/0/0	0/18/0/0	0/13/0/0	0/11/0/0	0/21/0/0	0/17/0/0	0/31/0/0	0/25/0/0	0/24/0/0
scaffold_79	209045	C	intergenic	0/8/0/0	0/16/0/0	0/22/0/0	0/18/0/0	0/21/0/0	0/24/0/0	0/21/0/0	0/19/0/0	0/16/0/0	0/13/0/0	0/12/0/0	0/17/0/0	0/19/0/0	0/13/0/0
scaffold_79	226032	C	intergenic	0/18/0/0	0/9/0/0	0/13/0/0	0/13/0/0	0/15/0/0	0/15/0/0	0/17/0/0	0/15/0/0	0/15/0/0	0/19/0/0	0/11/0/0	2/7/0/0	0/14/0/0	0/11/0/0
scaffold_79	226032	C	intergenic	0/12/0/0	0/16/0/0	0/19/0/0	0/10/0/0	0/17/0/0	0/19/0/0	0/28/0/0	0/16/0/0	0/17/0/0	0/18/0/0	0/25/0/0	0/26/0/0	0/17/0/0	0/17/0/0
scaffold_79	226032	C	intergenic	0/6/0/0	0/17/0/0	0/13/0/0	0/12/0/0	0/8/0/0	0/15/0/0	0/13/0/0	0/14/0/0	0/7/0/0	0/16/0/0	0/9/0/0	0/10/0/0	0/8/0/0	0/17/0/0
scaffold_80	528913	T	intergenic	0/0/0/19	0/3/0/8	0/0/0/28	0/0/0/9	0/0/0/11	0/0/0/15	0/0/0/14	0/0/0/17	0/0/0/15	0/0/0/18	1/0/0/14	0/0/0/13	0/1/0/22	0/0/0/10
scaffold_80	528913	T	intergenic	0/0/0/14	0/0/0/18	0/0/0/14	0/1/0/15	0/0/0/17	0/0/0/15	0/1/0/16	0/0/0/23	0/0/0/14	0/0/0/17	0/0/0/14	0/0/0/16	0/0/0/15	0/0/0/24
scaffold_80	528913	T	intergenic	0/0/0/10	0/0/0/10	0/0/0/12	0/0/0/17	0/0/0/19	0/0/0/8	0/0/0/15	0/0/0/15	0/2/0/13	0/0/0/14	0/1/0/13	0/0/0/17	0/1/0/12	0/0/0/18
scaffold_81	228217	C	intergenic	0/20/0/0	0/11/0/0	0/27/0/0	0/13/0/0	0/13/0/0	0/17/0/0	0/18/0/0	0/12/0/0	0/11/0/0	0/9/0/3	0/11/0/0	0/8/0/0	0/13/0/0	0/9/0/0
scaffold_81	228217	C	intergenic	0/21/0/0	0/14/0/0	0/15/0/0	0/12/0/0	0/22/0/0	0/18/0/1	0/15/0/0	0/13/0/0	0/12/0/1	0/17/0/0	0/15/0/0	0/17/0/0	0/11/0/0	0/17/0/0
scaffold_81	228217	C	intergenic	0/6/0/0	0/1/0/0	0/18/0/0	0/6/0/0	0/19/0/0	0/2/0/0	0/18/0/0	0/14/0/0	0/6/0/0	0/4/0/0	0/10/0/0	0/13/0/0	0/8/0/0	0/7/0/0
scaffold_82	207648	G	synonymous	0/0/17/0	0/0/11/0	0/0/19/0	0/0/8/0	0/0/15/0	0/0/16/0	0/0/6/2	0/0/15/0	0/0/13/0	0/0/12/0	0/0/14/0	0/0/11/0	0/0/10/0	0/0/9/0
scaffold_82	207648	G	synonymous	0/0/16/0	0/0/12/0	0/0/17/0	0/0/10/0	0/0/20/0	0/0/31/0	0/0/18/0	0/0/19/0	0/0/16/0	0/0/23/0	0/0/26/0	0/0/18/0	0/0/29/0	0/0/14/0
scaffold_82	207648	G	synonymous	0/0/16/0	0/0/12/0	0/0/14/0	0/0/14/0	0/0/6/0	0/0/8/0	0/0/11/0	0/0/15/0	0/0/11/0	0/0/8/0	0/0/11/0	0/0/14/0	0/0/9/0	0/0/15/0
scaffold_83	401428	C	intergenic	0/20/0/0	0/9/0/0	0/26/0/0	0/20/0/0	0/23/0/0	0/12/0/0	0/14/0/0	0/19/0/0	0/11/0/0	0/28/0/0	2/8/0/0	0/8/0/0	0/13/0/0	0/15/0/0
scaffold_83	401428	C	intergenic	0/19/0/0	0/20/0/0	0/15/0/0	0/18/0/0	0/24/0/0	0/23/0/0	0/13/0/0	0/16/0/0	0/16/0/0	0/10/0/0	0/12/0/0	0/22/0/0	0/18/0/0	0/21/0/0
scaffold_83	401428	C	intergenic	0/14/0/0	0/6/0/0	0/15/0/0	0/12/0/0	0/15/0/0	0/14/0/0	0/14/0/0	0/15/0/0	0/18/0/0	0/3/0/0	0/7/0/0	0/20/0/0	0/16/0/0	0/19/0/0
scaffold_89	153965	A	intergenic	14/0/0/0	8/0/0/0	21/1/0/0	21/0/0/0	12/0/0/0	17/0/0/0	19/0/0/0	21/0/0/0	14/0/0/0	15/6/0/0	14/0/0/0	10/0/0/0	21/0/0/0	17/0/0/0
scaffold_89	153965	A	intergenic	36/1/0/0	24/1/0/0	22/0/0/0	22/1/0/0	28/0/0/0	18/0/0/0	41/1/0/0	16/1/0/0	23/1/0/0	27/0/0/0	33/0/0/0	27/0/0/0	29/0/0/0	24/1/0/0
scaffold_89	153965	A	intergenic	20/0/0/0	11/0/0/0	21/0/0/0	16/1/0/0	17/0/0/0	18/0/0/0	22/0/0/0	27/0/0/0	26/0/0/0	16/0/0/0	18/1/0/0	22/0/0/0	16/0/0/0	35/0/0/0
scaffold_89	155527	T	intergenic	0/0/0/17	0/0/0/14	0/0/0/24	0/0/0/22	0/0/0/10	2/0/0/8	0/0/0/20	0/0/0/9	0/0/0/8	0/0/0/37	0/0/0/8	0/0/0/14	0/0/0/18	0/0/0/9
scaffold_89	155527	T	intergenic	0/0/0/22	0/0/0/23	0/0/0/24	0/0/0/11	0/0/0/16	0/0/0/20	0/0/0/18	0/0/0/19	0/0/0/18	0/0/0/16	0/0/0/19	0/0/0/26	0/0/0/27	0/0/0/28
scaffold_89	155527	T	intergenic	0/0/0/14	0/0/0/5	0/0/0/13	0/0/0/13	0/0/0/15	0/0/0/11	0/0/0/15	0/0/0/14	0/0/0/20	0/0/0/8	0/0/0/12	0/0/0/10	0/0/0/9	0/0/0/18
scaffold_89	168870	G	intergenic	0/0/19/0	0/0/9/0	0/0/26/0	0/0/17/0	0/0/20/0	0/0/22/0	0/0/20/0	0/0/7/2	0/0/12/0	0/0/28/0	0/0/11/0	0/0/9/0	0/0/17/0	0/0/17/0
scaffold_89	168870	G	intergenic	0/0/12/0	0/0/24/0	0/0/19/0	0/0/21/0	0/0/29/0	0/0/18/0	0/0/17/0	0/0/17/0	0/0/19/0	0/0/19/0	0/0/22/0	0/0/28/0	0/0/18/0	0/0/33/0
scaffold_89	168870	G	intergenic	0/0/19/0	0/0/19/0	0/0/19/0	0/0/14/0	0/0/17/0	0/0/17/0	0/0/16/0	0/0/22/0	0/0/12/0	0/0/15/0	0/0/9/0	0/0/11/0	0/0/13/0	0/0/18/0
scaffold_89	469946	G	intergenic	0/0/26/0	0/0/22/0	0/0/38/0	0/0/22/0	0/0/31/0	0/0/26/0	0/0/27/0	0/0/18/0	0/0/19/0	0/0/46/0	0/0/15/0	0/0/22/0	0/0/40/0	0/0/21/0
scaffold_89	469946	G	intergenic	0/0/23/0	0/0/28/0	0/0/21/0	0/0/21/0	0/0/21/0	0/0/33/0	0/0/41/0	0/0/24/0	0/0/30/1	0/0/35/0	8/0/15/0	0/0/37/0	0/0/38/0	0/0/33/0
scaffold_89	469946	G	intergenic	0/0/30/0	0/0/12/0	0/0/29/0	0/0/21/0	0/0/21/0	0/0/24/0	0/0/32/0	0/0/25/0	0/0/25/0	0/0/13/0	6/0/20/0	0/0/22/0	0/0/25/0	0/0/32/0
scaffold_90	78516	A	intergenic	18/0/0/0	9/0/0/0	23/0/0/0	24/0/0/0	19/0/0/0	17/0/0/0	14/0/0/0	21/0/0/0	8/0/0/2	20/0/0/0	12/0/0/0	14/0/0/0	15/0/0/0	9/0/0/0
scaffold_90	78516	A	intergenic	17/0/0/0	19/0/0/0	27/0/0/0	18/0/0/0	24/0/0/0	13/0/0/0	22/0/0/0	12/0/0/0	22/0/0/0	19/0/0/0	28/0/0/0	23/0/0/0	22/0/0/0	17/0/0/0
scaffold_90	78516	A	intergenic	17/0/0/0	8/0/0/0	17/0/0/0	16/0/0/0	12/0/0/0	13/0/0/0	10/0/0/0	15/0/0/0	18/0/0/0	12/0/0/0	13/0/0/0	17/0/0/0	13/0/0/0	12/0/0/0
scaffold_95	123977	C	intergenic	0/10/0/0	0/22/0/0	0/14/0/0	0/37/0/0	0/19/0/0	0/16/0/0	0/21/0/0	0/20/0/0	0/22/0/0	0/18/0/0	0/15/0/0	0/15/0/0	2/6/0/0	0/11/0/0
scaffold_95	123977	C	intergenic	0/16/0/0	0/21/0/0	0/9/0/0	0/12/0/0	0/15/0/0	0/18/0/0	0/15/0/0	0/22/0/0	0/16/0/0	0/13/0/0	0/14/0/0	0/22/0/0	0/18/0/0	0/26/0/0
scaffold_95	123977	C	intergenic	0/10/0/0	0/15/0/0	0/13/0/0	0/14/0/0	0/13/0/0	0/21/0/0	0/12/0/0	0/23/0/0	0/12/0/0	0/18/0/0	0/8/0/0	0/20/0/0	0/6/0/0	0/18/0/0
scaffold_100	377826	G	intergenic	0/0/12/0	0/0/13/0	0/0/33/0	0/0/23/0	0/0/15/0	0/0/21/0	0/0/21/0	0/0/25/0	0/0/8/2	0/0/18/0	0/0/17/0	0/0/10/0	0/0/14/0	0/0/13/0
scaffold_100	377826	G	intergenic	0/0/22/0	0/0/19/0	0/0/16/0	0/0/11/0	0/0/29/0	0/0/35/0	0/0/32/0	0/0/23/0	0/0/17/0	0/0/18/0	0/0/19/0	0/0/26/0	0/0/22/0	0/0/24/0
scaffold_100	377826	G	intergenic	0/0/25/0	0/0/11/0	0/0/22/0	0/0/16/0	0/0/15/0	0/0/16/0	0/0/16/0	0/0/22/0	0/0/14/0	0/0/19/0	0/0/12/0	0/0/20/0	0/0/18/0	0/0/13/0
scaffold_101	281905	C	intergenic	0/12/0/0	0/10/0/0	0/21/0/0	0/18/0/0	0/8/0/0	0/11/0/0	0/16/0/0	0/14/0/0	0/10/0/0	0/15/0/0	0/13/0/0	2/6/0/0	0/15/0/0	0/13/0/0
scaffold_101	281905	C	intergenic	0/25/0/0	0/28/0/0	0/24/0/0	0/15/0/0	0/25/0/0	0/21/0/0	0/20/0/0	0/21/0/0	0/21/0/0	0/15/0/0	0/19/0/0	0/12/0/0	0/20/0/0	0/17/0/0
scaffold_101	281905	C	intergenic	0/14/0/0	0/10/0/0	0/12/0/0	0/15/0/0	0/15/0/0	0/15/0/0	0/13/0/0	0/14/0/0	0/9/0/0	0/12/0/0	0/14/0/0	0/16/0/0	0/7/0/0	0/21/0/0
scaffold_101	326001	A	intergenic	24/0/0/0	8/0/0/2	31/0/0/0	16/0/0/0	16/0/0/0	11/0/0/0	10/0/0/0	9/0/0/0	19/0/0/0	43/0/0/0	15/0/0/0	11/0/0/0	12/0/0/0	24/0/0/0
scaffold_101	326001	A	intergenic	30/0/0/0	18/0/0/0	9/0/0/0	16/0/0/0	13/0/0/0	29/0/0/0	22/0/0/0	20/0/0/0	28/0/0/0	23/0/0/0	19/0/0/0	13/0/0/0	26/0/0/0	22/0/0/0
scaffold_101	326001	A	intergenic	16/0/0/0	7/0/0/0	12/0/0/0	11/0/0/0	23/0/0/0	8/0/0/0	14/0/0/0	19/0/0/0	19/0/0/0	10/0/0/0	16/0/0/0	14/0/0/0	15/0/0/0	20/0/0/0
scaffold_102	167379	T	intergenic	0/0/0/16	4/0/0/14	0/0/0/31	0/0/0/25	0/0/0/21	0/0/0/34	0/0/0/22	0/0/0/24	0/0/0/10	0/0/0/36	0/0/0/15	0/0/0/16	0/0/0/15	0/0/0/13
scaffold_102	167379	T	intergenic	0/0/0/36	1/0/0/11	0/0/0/26	0/0/0/20	0/0/0/19	0/0/0/36	0/0/0/39	0/0/0/26	0/0/0/39	0/0/0/13	0/0/0/26	0/0/0/23	0/0/0/34	0/0/0/34
scaffold_102	167379	T	intergenic	0/0/0/25	1/0/0/4	0/0/0/20	0/0/0/14	0/0/0/25	0/0/0/10	0/0/0/18	0/0/0/31	0/0/0/11	0/0/0/6	0/0/0/12	0/0/0/22	0/0/0/13	0/0/0/24
scaffold_103	323520	T	0-fold_degenerate	0/0/0/18	0/0/0/14	0/0/0/26	0/0/0/23	0/0/0/17	0/0/0/16	0/0/0/21	0/0/0/13	0/0/0/16	0/0/0/29	0/0/0/12	0/0/0/13	0/2/0/8	0/0/0/17
scaffold_103	323520	T	0-fold_degenerate	0/0/0/15	0/0/0/23	0/0/0/11	0/0/0/22	0/0/0/19	0/0/0/28	0/0/0/21	0/0/0/13	0/0/0/15	0/0/0/23	0/0/0/11	0/0/0/16	0/0/0/22	0/0/0/13
scaffold_103	323520	T	0-fold_degenerate	0/0/0/17	0/0/0/15	0/0/0/13	0/0/0/14	0/0/0/25	0/0/0/14	0/0/0/18	0/0/0/22	0/0/0/15	0/0/0/10	0/0/0/9	0/0/0/18	0/0/0/12	0/0/0/14
scaffold_103	444958	G	intron	0/0/15/0	0/0/8/0	0/0/10/0	0/0/11/0	0/0/11/0	0/0/16/0	0/0/11/0	0/0/11/0	0/0/8/0	0/0/10/0	0/0/11/0	0/0/6/2	0/0/11/0	0/0/10/0
scaffold_103	444958	G	intron	0/0/25/0	0/0/8/0	0/0/16/0	0/0/14/0	0/0/14/0	0/0/12/0	0/0/15/0	0/0/17/0	0/0/17/0	0/0/14/0	0/0/13/0	0/0/16/0	0/0/15/0	0/0/15/0
scaffold_103	444958	G	intron	0/0/9/0	0/0/9/0	0/0/6/0	0/0/7/0	0/0/3/0	0/0/12/0	0/0/8/0	0/0/17/0	0/0/9/0	0/0/10/0	0/0/9/0	0/0/7/0	0/0/11/0	0/0/14/0
scaffold_108	174118	A	intergenic	14/0/0/0	8/0/2/0	24/0/0/0	20/0/0/0	24/0/0/0	14/0/0/0	17/0/0/0	16/0/0/0	9/0/0/0	21/0/0/0	11/0/0/0	11/0/0/0	21/0/0/0	12/0/0/0
scaffold_108	174118	A	intergenic	17/0/0/0	19/0/0/0	15/0/0/0	14/0/0/0	22/0/0/0	26/0/0/0	37/0/0/0	15/0/0/0	22/0/0/0	21/0/0/0	17/0/0/0	25/0/0/0	16/0/0/0	30/0/0/0
scaffold_108	174118	A	intergenic	11/0/1/0	9/0/0/0	9/0/0/0	14/0/0/0	17/0/0/0	11/0/0/0	14/0/0/0	14/0/0/0	10/0/1/0	14/0/0/0	8/0/0/0	15/0/0/0	11/0/0/0	18/0/0/0
scaffold_113	215447	G	intron	0/0/13/0	0/0/9/0	0/0/14/0	0/0/11/0	0/0/10/0	0/0/8/0	0/0/21/0	0/0/15/0	0/0/18/0	0/0/17/0	0/0/10/0	0/0/6/2	0/0/10/0	0/0/8/0
scaffold_113	215447	G	intron	0/0/20/0	0/0/22/0	0/0/18/0	0/0/16/0	0/0/22/0	0/0/20/0	0/0/16/0	0/0/16/0	0/0/26/0	0/0/26/0	0/0/20/0	0/0/20/0	0/0/21/0	0/0/26/0
scaffold_113	215447	G	intron	0/0/14/0	0/0/9/0	0/0/12/0	0/0/7/0	0/0/18/0	0/0/5/0	0/0/14/0	0/0/12/0	0/0/13/0	0/0/11/0	0/0/10/0	0/0/13/0	0/0/9/0	0/0/13/0
scaffold_114	38270	A	intergenic	16/0/0/0	9/0/0/0	20/0/0/0	20/0/0/0	9/0/0/0	11/0/0/0	7/0/2/0	11/0/0/0	10/0/0/0	31/0/0/0	9/0/0/0	10/0/0/0	16/0/0/0	14/0/0/0
scaffold_114	38270	A	intergenic	25/0/0/0	22/0/0/0	20/0/0/0	20/0/0/0	16/0/0/0	18/0/0/0	15/0/0/0	26/0/0/0	19/0/0/0	24/0/0/0	19/0/0/0	24/0/0/0	18/0/0/0	14/0/0/0
scaffold_114	38270	A	intergenic	21/0/0/0	6/0/0/0	21/0/0/0	12/0/0/0	16/0/0/0	17/0/0/0	17/0/0/0	11/0/0/0	20/0/0/0	10/0/0/0	13/0/0/0	15/0/0/0	12/0/0/0	16/0/0/0
scaffold_116	224251	T	intergenic	0/0/0/28	0/0/0/21	0/0/0/29	0/0/0/27	0/0/0/18	0/0/0/23	0/0/0/30	0/0/0/17	0/0/0/22	0/0/0/32	0/0/0/20	0/0/0/21	0/0/0/26	0/0/1/14
scaffold_116	224251	T	intergenic	0/0/0/27	0/0/0/27	0/0/0/29	0/0/0/30	0/0/0/43	0/0/0/26	0/0/0/30	0/0/0/30	0/0/0/27	0/0/0/33	0/0/0/27	0/0/0/30	0/0/0/40	0/0/13/17
scaffold_116	224251	T	intergenic	0/0/0/27	0/0/0/19	0/0/0/35	0/0/0/20	0/0/0/26	0/0/0/20	0/0/0/21	0/0/0/22	0/0/0/25	0/0/0/33	0/0/0/20	0/0/0/22	0/0/0/18	0/0/4/16
scaffold_117	330428	C	0-fold_degenerate	0/10/0/0	0/15/0/0	0/15/0/0	0/17/0/0	0/13/0/0	0/12/0/0	0/21/0/0	0/13/0/0	0/16/0/0	0/12/0/0	0/13/0/0	2/6/0/0	0/13/0/0	0/10/0/0
scaffold_117	330428	C	0-fold_degenerate	0/18/0/0	0/13/0/0	0/17/0/1	0/13/0/0	0/15/0/0	0/19/0/0	0/13/0/0	0/15/0/0	0/14/0/0	0/18/0/0	0/20/0/0	0/14/0/0	0/13/0/0	0/15/0/0
scaffold_117	330428	C	0-fold_degenerate	0/15/0/0	0/4/0/0	0/15/0/0	0/14/0/0	0/21/0/0	0/18/0/0	0/7/0/0	0/16/0/0	0/13/0/0	0/14/0/0	0/18/0/0	0/10/0/0	0/13/0/0	0/9/0/0
scaffold_123	150313	T	intergenic	0/0/0/9	0/3/0/10	0/0/0/16	0/0/0/18	0/0/0/19	0/0/0/16	0/0/0/16	0/0/0/14	0/0/0/12	0/0/0/25	0/0/0/9	0/0/0/15	0/0/0/14	0/0/0/9
scaffold_123	150313	T	intergenic	0/1/0/15	0/0/0/9	0/0/0/10	0/0/0/13	0/0/0/11	0/0/0/20	0/0/0/23	0/0/0/14	0/0/0/20	0/1/0/14	0/0/0/17	0/0/0/24	0/0/0/15	0/0/0/26
scaffold_123	150313	T	intergenic	0/0/0/3	0/0/0/7	0/1/0/10	0/0/0/4	0/0/0/8	0/0/0/15	0/0/0/12	0/0/0/18	0/0/0/13	0/0/0/8	0/0/0/13	0/0/0/15	0/0/0/4	0/0/0/7
scaffold_123	150314	A	intergenic	9/0/0/0	10/0/3/0	16/0/0/0	19/0/0/0	19/0/0/0	16/0/0/0	16/0/0/0	14/0/0/0	12/0/0/0	25/0/0/0	9/0/0/0	15/0/0/0	14/0/0/0	9/0/0/0
scaffold_123	150314	A	intergenic	14/0/1/0	9/0/0/0	10/0/0/0	13/0/0/0	11/0/0/0	19/0/0/0	20/0/0/0	14/0/0/0	19/0/0/0	14/0/1/0	17/0/0/0	24/0/0/0	14/0/0/0	27/0/0/0
scaffold_123	150314	A	intergenic	3/0/0/0	7/0/0/0	10/0/1/0	3/0/0/0	7/0/0/0	15/0/0/0	12/0/0/0	19/0/0/0	11/0/0/0	7/0/0/0	13/0/0/0	14/0/0/0	3/0/0/0	7/0/0/0
scaffold_123	150319	T	intergenic	0/0/0/8	0/3/0/10	0/0/0/14	0/0/0/20	0/0/0/17	0/0/0/14	0/0/0/15	0/0/0/11	0/0/0/9	0/0/0/25	0/0/0/9	0/0/0/13	0/0/0/14	0/0/0/8
scaffold_123	150319	T	intergenic	0/1/0/13	0/0/0/9	0/0/0/10	0/0/0/13	0/0/0/11	0/0/0/21	0/0/0/24	0/0/0/12	0/0/0/20	0/1/0/13	0/0/0/17	0/0/0/25	0/0/0/15	0/0/0/25
scaffold_123	150319	T	intergenic	0/0/0/4	0/0/0/8	0/1/0/11	0/0/0/3	0/0/0/8	0/0/0/16	0/0/0/12	0/0/0/17	0/0/0/11	0/0/0/7	0/0/0/14	0/0/0/14	0/0/0/2	0/0/0/9
scaffold_124	154187	G	intergenic	0/0/26/0	0/0/8/0	0/0/21/0	0/0/24/0	0/0/8/0	0/0/13/0	0/0/24/0	0/0/18/0	0/0/8/0	0/0/9/0	0/0/12/0	0/0/8/2	0/0/23/0	0/0/14/0
scaffold_124	154187	G	intergenic	0/0/18/0	0/0/20/0	0/0/10/0	0/0/16/0	0/0/18/0	0/0/19/0	0/0/12/0	0/0/14/0	0/0/22/0	0/0/16/0	0/0/17/0	0/0/20/0	0/0/24/0	0/0/29/0
scaffold_124	154187	G	intergenic	0/0/16/0	0/0/9/0	0/0/18/0	0/0/12/0	0/0/12/0	0/0/11/0	0/0/13/0	0/0/20/0	0/0/21/0	0/0/10/0	0/0/10/0	0/0/19/0	0/0/12/0	0/0/19/0
scaffold_127	121214	C	intergenic	0/26/0/0	0/10/0/0	0/29/0/0	0/24/0/0	0/26/0/0	0/27/0/0	1/26/0/0	0/26/0/0	0/15/0/0	0/18/0/0	0/17/0/0	0/10/0/0	0/25/0/0	0/16/0/0
scaffold_127	121214	C	intergenic	0/20/0/12	0/28/0/0	0/26/0/0	0/17/0/0	0/32/0/0	0/32/0/0	0/27/0/0	0/30/0/0	0/37/0/0	0/41/0/0	0/31/0/0	0/41/0/0	0/19/0/0	0/18/0/0
scaffold_127	121214	C	intergenic	0/25/0/3	0/11/0/0	0/29/0/0	0/24/0/0	0/28/0/0	0/13/0/0	0/23/0/0	0/27/0/0	0/37/0/0	0/19/0/0	0/20/0/0	0/36/0/0	0/18/0/0	0/14/0/0
scaffold_144	40119	C	intergenic	0/11/0/0	0/11/0/0	0/15/0/0	0/13/0/0	0/15/0/0	0/15/0/0	0/15/0/0	0/8/0/0	0/8/0/0	0/25/0/0	0/11/0/0	2/6/0/0	0/10/0/0	0/12/0/0
scaffold_144	40119	C	intergenic	0/15/0/0	0/14/0/0	0/9/0/0	0/13/0/0	0/13/0/0	0/16/0/0	0/17/0/0	0/13/0/0	0/15/0/0	0/13/0/0	0/13/0/0	0/21/0/0	0/20/0/0	0/16/0/0
scaffold_144	40119	C	intergenic	0/10/0/0	0/10/0/0	0/13/0/0	0/11/0/0	0/15/0/0	0/10/0/0	0/11/0/0	0/12/0/0	0/10/0/0	0/5/0/0	0/14/0/0	0/11/0/0	0/12/0/0	0/11/0/0
scaffold_147	92810	T	intergenic	0/0/0/19	0/0/0/28	0/0/0/16	0/0/0/26	0/0/0/22	0/0/0/24	0/0/0/22	0/0/0/24	0/0/0/24	0/0/0/22	0/0/0/21	3/0/0/13	0/0/0/12	2/0/0/10
scaffold_147	92810	T	intergenic	0/0/0/24	0/0/0/22	0/0/0/14	0/0/0/16	0/0/0/25	0/0/0/25	0/0/0/27	0/0/0/19	0/0/0/21	0/0/0/30	0/0/0/23	0/0/0/29	0/0/0/23	0/0/0/19
scaffold_147	92810	T	intergenic	0/0/0/21	0/0/0/15	0/0/0/16	0/0/0/12	0/0/0/11	0/0/0/25	0/0/0/22	0/0/0/16	0/0/0/10	0/0/0/15	0/0/0/11	0/0/0/10	0/0/0/20	0/0/0/17
scaffold_154	126105	G	intergenic	0/0/19/0	0/0/10/1	0/0/12/0	0/0/9/0	0/0/12/0	0/0/10/0	0/0/14/0	0/0/14/0	0/0/8/0	0/0/28/0	0/0/7/3	0/0/8/0	0/0/13/0	0/0/8/0
scaffold_154	126105	G	intergenic	0/0/23/0	0/0/12/0	0/0/24/0	0/0/15/0	0/0/20/0	0/0/18/1	0/0/10/1	0/0/15/0	0/0/23/0	0/0/17/0	0/0/14/0	0/0/23/0	0/0/20/0	0/0/19/0
scaffold_154	126105	G	intergenic	0/0/20/0	0/0/4/0	0/0/15/0	0/0/11/1	0/0/6/0	0/0/10/0	0/0/9/0	0/0/21/0	0/0/12/0	0/0/4/1	0/0/11/1	0/0/13/1	0/0/10/1	0/0/18/1
scaffold_162	84067	T	intergenic	0/0/0/10	0/0/0/12	0/0/0/19	0/0/0/17	0/0/0/15	0/0/0/17	0/0/0/24	0/0/0/17	0/0/0/10	0/0/0/31	0/0/0/12	2/0/0/6	0/0/0/23	0/0/0/9
scaffold_162	84067	T	intergenic	0/0/0/31	0/0/0/25	1/0/0/23	0/0/0/19	0/0/0/19	0/0/0/24	0/0/0/28	0/0/0/25	0/0/0/21	0/0/0/23	0/0/0/24	0/0/0/32	0/0/0/32	0/0/0/25
scaffold_162	84067	T	intergenic	0/0/0/11	0/0/0/11	0/0/0/22	1/0/0/18	0/0/0/14	0/0/0/12	0/0/0/14	0/0/0/24	0/0/0/14	0/0/0/20	0/0/0/9	0/0/0/13	0/0/0/15	0/0/0/21
scaffold_167	118450	A	intergenic	14/0/0/0	16/0/0/0	19/0/0/0	26/0/0/0	16/0/0/0	21/0/0/0	19/0/0/0	16/0/0/0	21/0/0/0	32/0/0/0	20/0/0/0	14/0/4/0	19/0/0/0	11/0/0/0
scaffold_167	118450	A	intergenic	29/0/0/0	15/0/0/0	22/0/0/0	33/0/0/0	24/0/0/0	25/0/0/0	31/0/0/0	26/0/0/0	28/0/0/0	29/0/0/0	28/0/0/0	26/0/5/0	26/0/0/0	32/0/0/0
scaffold_167	118450	A	intergenic	17/0/0/0	15/0/0/0	18/0/0/0	17/0/0/0	11/0/0/0	20/0/0/0	22/0/0/0	15/0/0/0	12/0/0/0	27/0/0/0	9/0/0/0	19/0/5/0	19/0/0/0	14/0/0/0
scaffold_169	73925	C	intron	0/11/0/0	0/20/0/0	0/21/0/0	0/23/0/0	0/14/0/0	0/20/0/0	0/14/0/0	0/10/0/0	0/12/0/0	0/27/0/0	0/34/0/0	2/8/0/0	0/18/0/0	0/8/0/0
scaffold_169	73925	C	intron	0/19/0/0	0/18/0/0	0/9/0/0	0/18/0/0	0/21/0/0	0/18/0/0	0/24/0/0	0/18/0/0	0/29/0/0	0/29/0/0	0/23/0/0	0/23/0/0	0/20/0/0	0/31/0/0
scaffold_169	73925	C	intron	0/15/0/0	0/22/0/0	0/8/0/0	0/9/0/0	0/10/0/0	0/26/0/0	0/10/0/0	0/10/0/0	0/9/0/0	0/27/0/0	0/12/0/0	0/11/0/0	0/14/0/0	0/17/0/0
scaffold_179	109908	T	intergenic	0/0/0/17	0/0/0/15	0/0/0/19	0/0/0/23	0/0/0/29	0/0/0/16	0/0/0/19	0/0/0/20	0/0/0/11	0/0/0/29	0/0/0/23	0/0/0/10	0/0/0/26	0/0/0/16
scaffold_179	109908	T	intergenic	0/0/0/22	0/0/0/12	0/0/0/15	0/0/0/20	7/0/0/15	0/0/0/25	0/0/0/22	0/0/0/18	0/0/0/28	0/0/0/15	0/0/0/26	0/0/0/32	0/0/0/19	0/0/0/17
scaffold_179	109908	T	intergenic	0/0/0/15	0/0/0/13	0/0/0/16	0/0/0/16	1/0/0/11	0/0/0/15	0/0/0/11	0/0/0/31	0/0/0/12	0/0/0/16	0/0/0/13	0/0/0/13	0/0/0/17	0/0/0/18
scaffold_202	3052	T	intergenic	6/0/0/14	0/0/0/12	0/0/0/32	0/0/0/14	0/0/0/22	0/0/0/20	0/0/0/17	0/0/0/13	0/0/0/14	0/0/0/20	0/0/0/17	0/0/0/9	0/0/0/26	0/0/0/23
scaffold_202	3052	T	intergenic	2/0/0/23	0/0/0/24	0/0/0/18	0/0/0/23	0/0/0/21	0/0/0/31	0/0/0/30	0/0/0/22	0/0/0/26	0/0/0/36	0/0/0/19	0/0/0/24	0/0/0/24	0/0/0/33
scaffold_202	3052	T	intergenic	2/0/0/7	0/0/0/17	0/0/0/16	0/0/0/18	0/0/0/21	0/0/0/16	0/0/0/23	0/0/0/20	0/0/0/22	0/0/0/18	0/0/0/11	0/0/0/23	0/0/0/18	0/0/0/31
scaffold_205	66043	C	intergenic	0/14/0/0	0/12/0/0	0/21/0/0	0/14/0/0	0/20/0/0	0/20/0/0	0/17/0/0	0/12/0/0	0/13/0/0	0/19/0/0	0/11/0/0	2/7/0/0	0/14/0/0	0/9/0/0
scaffold_205	66043	C	intergenic	0/23/0/0	0/17/0/0	0/12/0/0	0/10/0/0	0/21/0/0	0/21/0/0	0/15/0/0	0/9/0/0	0/17/0/0	0/14/0/0	0/26/0/0	0/29/0/0	0/20/0/0	0/16/0/0
scaffold_205	66043	C	intergenic	0/8/0/0	0/12/0/0	0/14/0/0	0/6/0/0	0/15/0/0	0/13/0/0	0/12/0/0	0/20/0/0	0/19/0/0	0/13/0/0	0/6/0/0	0/13/0/0	0/12/0/0	0/23/0/0
scaffold_206	30871	G	intron	0/0/19/0	0/0/22/0	0/0/18/0	0/0/31/0	0/0/27/0	0/0/22/0	0/0/43/0	0/0/31/0	0/0/18/0	0/0/37/0	0/0/26/0	0/0/18/0	0/0/28/1	3/0/12/0
scaffold_206	30871	G	intron	0/0/25/0	0/0/28/0	0/0/36/0	0/0/16/0	0/0/23/0	0/0/37/0	0/0/34/0	0/0/17/0	0/0/24/0	0/0/26/0	0/0/25/0	1/0/26/0	0/0/27/0	0/0/25/0
scaffold_206	30871	G	intron	1/0/11/0	0/0/9/0	1/0/17/0	1/0/21/0	0/0/19/0	0/0/14/0	0/0/19/0	0/0/37/0	0/0/12/0	0/0/10/0	0/0/30/0	0/0/13/0	0/0/16/0	0/0/20/0
scaffold_215	4886	C	intergenic	0/19/0/0	0/27/0/0	0/15/0/0	0/30/0/0	0/23/0/0	0/23/0/0	0/16/0/0	0/28/0/0	0/24/0/0	0/11/0/0	0/20/0/0	0/17/0/0	0/26/0/0	4/6/0/0
scaffold_215	4886	C	intergenic	1/23/0/0	1/31/0/0	2/33/0/0	0/21/0/0	2/22/0/0	0/32/0/0	0/32/0/0	0/29/0/0	0/29/0/0	0/40/0/0	0/38/0/0	2/33/0/0	0/28/0/0	0/29/0/0
scaffold_215	4886	C	intergenic	0/12/0/0	0/31/0/0	0/20/0/0	0/14/0/0	0/25/0/0	0/46/0/0	0/18/0/0	0/30/0/0	0/9/0/0	0/41/0/0	0/24/0/0	0/17/0/0	0/14/0/0	0/18/0/0
scaffold_218	104661	G	intergenic	0/0/17/0	0/0/10/0	0/0/16/0	0/0/24/0	0/0/11/0	0/0/22/0	0/0/21/0	0/0/9/0	0/0/20/0	0/0/22/0	0/0/8/0	0/0/6/2	0/0/18/0	0/0/12/0
scaffold_218	104661	G	intergenic	0/0/22/0	0/0/16/0	0/0/16/1	0/0/16/0	0/0/14/0	0/0/14/0	0/0/19/0	0/0/23/0	0/0/25/0	0/0/18/0	0/0/17/0	0/0/28/0	0/0/20/0	0/0/21/0
scaffold_218	104661	G	intergenic	0/0/15/0	0/0/13/0	0/0/16/0	0/0/16/0	0/0/13/0	0/0/15/0	0/0/14/0	0/0/11/0	0/0/11/0	0/0/13/0	0/0/14/0	0/0/15/0	0/0/11/0	0/0/15/0
scaffold_223	72095	G	intergenic	0/0/15/0	0/0/14/0	0/0/17/0	0/0/21/0	0/0/16/0	0/0/16/0	0/0/17/0	0/0/19/0	0/0/11/0	0/0/21/0	0/0/9/0	0/2/6/0	0/0/19/0	0/0/11/0
scaffold_223	72095	G	intergenic	0/0/23/0	0/0/14/0	0/0/21/0	0/0/9/0	0/0/12/0	0/0/23/0	0/0/23/0	0/0/17/0	0/0/20/0	0/0/24/0	0/0/18/0	0/0/22/0	0/0/19/0	0/0/15/0
scaffold_223	72095	G	intergenic	0/0/16/0	0/0/22/0	0/0/13/0	0/0/13/0	0/0/8/0	0/0/17/0	0/0/12/0	0/0/19/0	0/0/10/0	0/0/17/0	0/0/5/0	0/0/13/0	0/0/9/0	0/0/9/0
