# Supplementary material for: What can we infer about mutation calling by using time‐series mutation accumulation data and a Bayesian Mutation Finder?
Source: Ecol Evol. 2024 Nov 10;14(11):e70339. doi: 10.1002/ece3.70339 (PMC11550904; doi:10.1002/ece3.70339)
Supplement: Supplementary file 12 — Table S6 [file ECE3-14-e70339-s009.xlsx]

## Sheet: RecommendedCutOff
Supplementay Information for:
What can we infer about mutation calling by using time-series mutation accumulation data and a Bayesian Mutation Finder?
Takahiro Maruki, April Ozere, Jack Freeman, and Melania E. Cristescu
Table S6 Counts of candidate mutations shared across MA lines and time points identified using GATK with generally recommended parameter cut-off values in hard filtering.
The diagonal shows the count of candidate mutations in an MA line at a time point (TP).
	C001, TP1	C001, TP2	C001, TP3	C002, TP1	C002, TP2	C002, TP3	C003, TP1	C003, TP2	C003, TP3	C006, TP1	C006, TP2	C006, TP3	C007, TP1	C007, TP2	C007, TP3	C008, TP1	C008, TP2	C008, TP3	C012, TP1	C012, TP2	C012, TP3	C018, TP1	C018, TP2	C018, TP3	C024, TP1	C024, TP2	C024, TP3	C027, TP1	C027, TP2	C027, TP3	C034, TP1	C034, TP2	C034, TP3	C035, TP1	C035, TP2	C035, TP3	C038, TP1	C038, TP2	C038, TP3	C039, TP1	C039, TP2	C039, TP3
C001, TP1	1154	4	6	0	10	4	0	4	1	0	1	5	0	3	4	0	1	1	0	0	4	0	0	0	0	3	0	0	3	4	0	5	2	0	4	3	0	3	7	0	3	4	C001, TP1
C001, TP2		2449	16	0	0	0	2	0	1	4	0	0	1	0	4	8	0	0	2	0	8	0	0	1	2	0	1	6	0	2	3	0	4	4	0	4	7	0	11	4	0	2	C001, TP2
C001, TP3			1400	4	3	0	1	7	0	2	15	0	1	7	0	2	5	0	1	16	0	0	1	0	1	5	0	12	1	0	2	4	0	0	1	0	3	2	0	3	0	0	C001, TP3
C002, TP1				2396	13	7	0	15	5	0	7	6	0	4	4	0	0	2	0	8	4	0	1	6	0	4	1	0	9	7	0	0	0	0	1	0	0	1	0	0	1	0	C002, TP1
C002, TP2					4385	20	0	0	5	0	0	9	8	0	7	4	0	2	3	0	2	1	0	2	2	0	5	2	0	4	10	0	2	3	0	6	6	0	2	1	0	5	C002, TP2
C002, TP3						2095	7	5	0	0	6	0	0	11	0	3	5	0	3	1	0	4	2	0	4	3	0	0	0	0	9	4	0	11	7	0	3	4	0	8	1	0	C002, TP3
C003, TP1							936	9	6	0	4	1	0	4	1	0	2	0	0	4	2	0	8	1	0	4	2	0	6	0	0	0	2	0	2	1	0	2	6	0	6	3	C003, TP1
C003, TP2								4404	6	0	0	3	1	0	3	3	0	7	3	0	5	1	0	1	8	0	0	1	0	3	10	0	5	0	0	8	2	0	2	0	0	13	C003, TP2
C003, TP3									1329	1	1	0	1	6	0	5	5	0	3	3	0	1	1	0	3	0	0	2	9	0	7	5	0	0	1	0	4	2	0	2	6	0	C003, TP3
C006, TP1										1224	14	4	0	2	3	0	2	2	0	2	0	0	1	0	0	5	0	0	5	1	0	1	0	0	4	0	0	7	1	0	0	0	C006, TP1
C006, TP2											5383	11	6	0	1	0	0	1	2	0	2	16	0	2	7	0	3	2	0	5	9	0	5	6	0	3	2	0	5	10	0	8	C006, TP2
C006, TP3												1551	8	12	0	3	2	0	0	0	0	3	0	0	4	2	0	10	2	0	0	0	0	1	2	0	2	2	0	4	6	0	C006, TP3
C007, TP1													1181	10	1	0	2	11	0	1	0	0	2	9	0	2	6	0	1	5	0	0	2	0	2	0	0	1	2	0	3	0	C007, TP1
C007, TP2														3531	6	4	0	3	3	0	4	3	0	0	5	0	3	2	0	1	5	0	2	5	0	2	3	0	0	2	0	6	C007, TP2
C007, TP3															1508	0	8	0	1	6	0	0	4	0	2	8	0	2	6	0	0	2	0	0	2	0	2	1	0	6	0	0	C007, TP3
C008, TP1																1416	7	5	0	2	2	0	6	0	0	1	8	0	10	0	0	12	3	0	3	0	0	7	3	0	0	4	C008, TP1
C008, TP2																	2206	7	0	0	4	5	0	3	1	0	11	11	0	7	4	0	6	0	0	0	3	0	3	5	0	4	C008, TP2
C008, TP3																		1425	6	6	0	9	6	0	0	1	0	9	5	0	13	3	0	2	1	0	3	0	0	0	2	0	C008, TP3
C012, TP1																			1363	7	2	0	1	1	0	5	6	0	6	2	0	3	0	0	13	0	0	8	0	0	0	0	C012, TP1
C012, TP2																				2892	14	9	0	4	2	0	3	7	0	3	5	0	2	2	0	1	4	0	3	4	0	2	C012, TP2
C012, TP3																					1597	8	1	0	2	1	0	2	0	0	1	3	0	2	0	0	0	1	0	4	1	0	C012, TP3
C018, TP1																						1623	6	2	0	1	4	0	2	1	0	1	0	0	5	2	0	2	6	0	1	1	C018, TP1
C018, TP2																							3693	15	8	0	3	3	0	8	4	0	4	1	0	0	2	0	3	1	0	2	C018, TP2
C018, TP3																								1023	0	0	0	4	1	0	3	0	0	0	7	0	2	0	0	0	3	0	C018, TP3
C024, TP1																									2345	3	2	0	5	2	0	1	5	0	3	2	0	3	4	0	1	1	C024, TP1
C024, TP2																										2400	4	6	0	0	2	0	2	2	0	1	4	0	1	1	0	2	C024, TP2
C024, TP3																											1394	10	6	0	5	3	0	3	2	0	1	1	0	0	2	0	C024, TP3
C027, TP1																												1148	1	7	0	2	0	0	2	2	0	6	0	0	2	2	C027, TP1
C027, TP2																													3800	9	3	0	1	5	0	1	4	0	2	5	0	1	C027, TP2
C027, TP3																														1774	6	1	0	4	5	0	3	4	0	6	1	0	C027, TP3
C034, TP1																															2729	13	13	0	2	1	0	3	4	0	1	0	C034, TP1
C034, TP2																																3317	9	4	0	3	2	0	5	4	0	0	C034, TP2
C034, TP3																																	1996	0	1	0	10	9	0	1	4	0	C034, TP3
C035, TP1																																		4229	10	7	0	5	11	0	2	2	C035, TP1
C035, TP2																																			2194	13	0	0	8	3	0	2	C035, TP2
C035, TP3																																				1178	1	7	0	6	5	0	C035, TP3
C038, TP1																																					2493	3	6	0	5	5	C038, TP1
C038, TP2																																						2703	8	6	0	2	C038, TP2
C038, TP3																																							1564	7	3	0	C038, TP3
C039, TP1																																								2376	5	4	C039, TP1
C039, TP2																																									2292	19	C039, TP2
C039, TP3																																										1044	C039, TP3

## Sheet: AdjustedCutOff
Counts of candidate mutations shared across MA lines and time points identified using GATK with adjusted parameter cut-off values in hard filtering.
The diagonal shows the count of candidate mutations in an MA line at a time point (TP).
	C001, TP1	C001, TP2	C001, TP3	C002, TP1	C002, TP2	C002, TP3	C003, TP1	C003, TP2	C003, TP3	C006, TP1	C006, TP2	C006, TP3	C007, TP1	C007, TP2	C007, TP3	C008, TP1	C008, TP2	C008, TP3	C012, TP1	C012, TP2	C012, TP3	C018, TP1	C018, TP2	C018, TP3	C024, TP1	C024, TP2	C024, TP3	C027, TP1	C027, TP2	C027, TP3	C034, TP1	C034, TP2	C034, TP3	C035, TP1	C035, TP2	C035, TP3	C038, TP1	C038, TP2	C038, TP3	C039, TP1	C039, TP2	C039, TP3
C001, TP1	37	0	0	0	0	0	0	0	0	0	0	0	0	0	0	0	0	0	0	0	0	0	0	0	0	0	0	0	0	0	0	0	0	0	0	1	0	0	0	0	0	0	C001, TP1
C001, TP2		47	3	0	0	0	0	0	0	0	0	0	0	0	0	0	0	0	0	0	0	0	0	0	0	0	0	0	0	0	0	0	0	0	0	0	0	0	0	0	0	0	C001, TP2
C001, TP3			33	0	0	0	0	0	0	0	0	0	0	0	0	0	0	0	0	0	0	0	0	0	0	0	0	0	1	0	0	0	0	0	0	0	0	0	0	0	0	0	C001, TP3
C002, TP1				72	1	0	0	0	0	0	0	0	0	0	0	0	0	0	0	0	0	0	0	1	0	0	0	0	0	0	0	0	0	0	0	0	0	0	0	0	0	0	C002, TP1
C002, TP2					101	5	0	0	0	0	0	2	0	0	0	0	0	0	0	0	0	0	0	0	0	0	0	0	0	0	0	0	0	0	0	0	0	0	0	0	0	0	C002, TP2
C002, TP3						73	0	0	0	0	0	0	0	0	0	0	0	0	0	1	0	0	0	0	0	0	0	0	0	0	0	0	0	1	0	0	0	0	0	1	0	0	C002, TP3
C003, TP1							18	3	2	0	0	0	0	0	0	0	0	0	0	0	0	0	0	0	0	0	0	0	0	0	0	0	0	0	0	0	0	0	0	0	0	0	C003, TP1
C003, TP2								144	2	0	0	0	0	0	0	0	0	0	0	0	0	0	0	0	0	0	0	0	0	0	0	0	0	0	0	0	0	0	0	0	0	0	C003, TP2
C003, TP3									31	0	0	0	0	0	0	0	0	0	0	0	0	0	0	0	0	0	0	0	1	0	0	0	0	0	1	0	0	0	0	0	0	0	C003, TP3
C006, TP1										16	1	0	0	0	0	0	1	0	0	0	0	0	0	0	0	0	0	0	0	0	0	0	0	0	0	0	0	0	0	0	0	0	C006, TP1
C006, TP2											121	3	0	0	0	0	0	0	0	0	0	1	0	0	0	0	0	0	0	0	0	0	0	0	0	0	0	0	0	0	0	0	C006, TP2
C006, TP3												45	0	0	0	0	0	0	0	0	0	0	0	0	0	0	0	0	0	0	0	0	0	0	0	0	0	0	0	0	0	0	C006, TP3
C007, TP1													37	2	0	0	0	0	0	0	0	0	0	0	0	0	0	0	0	0	0	0	0	0	0	0	0	0	0	0	0	0	C007, TP1
C007, TP2														112	1	0	0	0	0	0	0	0	0	0	0	0	0	0	0	0	0	0	0	0	0	0	0	0	0	0	0	0	C007, TP2
C007, TP3															24	0	0	0	0	0	0	0	0	0	0	0	0	0	0	0	0	0	0	0	0	0	0	0	0	0	0	0	C007, TP3
C008, TP1																48	3	4	0	0	0	0	0	0	0	0	0	0	0	0	0	0	0	0	0	0	0	0	0	0	0	0	C008, TP1
C008, TP2																	59	3	0	0	0	0	0	0	0	0	0	0	0	0	0	0	0	0	0	0	0	0	0	0	0	0	C008, TP2
C008, TP3																		50	0	0	0	0	0	0	0	0	0	0	0	0	0	0	0	0	0	0	0	0	0	0	0	0	C008, TP3
C012, TP1																			22	3	1	0	0	0	0	0	0	0	0	0	0	0	0	0	0	0	0	0	0	0	0	0	C012, TP1
C012, TP2																				68	5	0	0	0	1	0	0	0	0	0	0	0	0	0	0	0	0	0	0	2	0	0	C012, TP2
C012, TP3																					31	0	0	0	1	0	0	0	0	0	0	0	0	0	0	0	0	0	0	0	0	0	C012, TP3
C018, TP1																						38	3	1	0	0	0	0	0	0	0	0	0	0	0	0	0	0	0	0	0	0	C018, TP1
C018, TP2																							81	6	0	0	0	0	0	0	1	0	0	0	0	0	0	0	0	0	0	0	C018, TP2
C018, TP3																								28	0	0	0	0	0	0	0	0	0	0	0	0	0	0	0	0	0	0	C018, TP3
C024, TP1																									61	0	0	0	0	0	0	0	0	0	0	0	0	0	0	0	0	0	C024, TP1
C024, TP2																										60	1	0	0	0	0	0	0	0	0	0	0	0	0	0	0	0	C024, TP2
C024, TP3																											49	0	0	0	0	0	0	0	0	0	0	0	0	0	0	0	C024, TP3
C027, TP1																												29	1	0	0	0	0	0	0	0	0	0	0	0	0	0	C027, TP1
C027, TP2																													70	1	0	0	0	0	0	0	0	0	0	0	0	0	C027, TP2
C027, TP3																														44	0	0	0	0	0	0	0	0	0	0	0	0	C027, TP3
C034, TP1																															65	2	3	0	0	0	0	0	0	0	0	0	C034, TP1
C034, TP2																																80	3	0	0	0	0	0	0	0	0	0	C034, TP2
C034, TP3																																	35	0	0	0	0	0	0	0	0	0	C034, TP3
C035, TP1																																		69	3	2	0	0	0	0	0	0	C035, TP1
C035, TP2																																			82	4	0	0	0	0	0	0	C035, TP2
C035, TP3																																				29	0	0	0	0	0	0	C035, TP3
C038, TP1																																					40	0	0	0	3	3	C038, TP1
C038, TP2																																						55	3	0	0	0	C038, TP2
C038, TP3																																							69	0	0	0	C038, TP3
C039, TP1																																								73	3	1	C039, TP1
C039, TP2																																									53	9	C039, TP2
C039, TP3																																										38	C039, TP3
